# Supplementary material for: Residential green space, air pollution, and related metabolites in association with depression among cancer survivors
Source: Nat Commun. 2026 Mar 9;17:3690. doi: 10.1038/s41467-026-70393-4 (PMC13100056; doi:10.1038/s41467-026-70393-4)
Supplement: Supplementary file 3 — Supplementary Data 1 [file 41467_2026_70393_MOESM3_ESM.xlsx]

## Sheet: Supplementary data 1
Supplementary data 1. List of nuclear magnetic resonance-based metabolite profiles.
Metabolites	Group
Total cholesterol	Cholesterol
Total cholesterol minus HDL-C	Cholesterol
Remnant cholesterol (non-HDL, non-LDL -cholesterol)	Cholesterol
VLDL cholesterol	Cholesterol
Clinical LDL cholesterol	Cholesterol
LDL cholesterol	Cholesterol
HDL cholesterol	Cholesterol
Total triglycerides	Triglycerides
Triglycerides in VLDL	Triglycerides
Triglycerides in LDL	Triglycerides
Triglycerides in HDL	Triglycerides
Total phospholipids in lipoprotein particles	Phospholipids
Phospholipids in VLDL	Phospholipids
Phospholipids in LDL	Phospholipids
Phospholipids in HDL	Phospholipids
Total esterified cholesterol	Cholesteryl esters
Cholesteryl esters in VLDL	Cholesteryl esters
Cholesteryl esters in LDL	Cholesteryl esters
Cholesteryl esters in HDL	Cholesteryl esters
Total free cholesterol	Free cholesterol
Free cholesterol in VLDL	Free cholesterol
Free cholesterol in LDL	Free cholesterol
Free cholesterol in HDL	Free cholesterol
Total lipids in lipoprotein particles	Total lipids
Total lipids in VLDL	Total lipids
Total lipids in LDL	Total lipids
Total lipids in HDL	Total lipids
Total concentration of lipoprotein particles	Lipoprotein particle concentrations
Concentration of VLDL particles	Lipoprotein particle concentrations
Concentration of LDL particles	Lipoprotein particle concentrations
Concentration of HDL particles	Lipoprotein particle concentrations
Average diameter for VLDL particles	Lipoprotein particle sizes
Average diameter for LDL particles	Lipoprotein particle sizes
Average diameter for HDL particles	Lipoprotein particle sizes
Phosphoglycerides	Other lipids
Ratio of triglycerides to phosphoglycerides	Other lipids
Total cholines	Other lipids
Phosphatidylcholines	Other lipids
Sphingomyelins	Other lipids
Apolipoprotein B	Apolipoproteins
Apolipoprotein A1	Apolipoproteins
Ratio of apolipoprotein B to apolipoprotein A1	Apolipoproteins
Total fatty acids	Fatty acids
Degree of unsaturation	Fatty acids
Omega-3 fatty acids	Fatty acids
Omega-6 fatty acids	Fatty acids
Polyunsaturated fatty acids	Fatty acids
Monounsaturated fatty acids	Fatty acids
Saturated fatty acids	Fatty acids
Linoleic acid	Fatty acids
Docosahexaenoic acid	Fatty acids
Ratio of omega-3 fatty acids to total fatty acids	Fatty acids
Ratio of omega-6 fatty acids to total fatty acids	Fatty acids
Ratio of polyunsaturated fatty acids to total fatty acids	Fatty acids
Ratio of monounsaturated fatty acids to total fatty acids	Fatty acids
Ratio of saturated fatty acids to total fatty acids	Fatty acids
Ratio of linoleic acid to total fatty acids	Fatty acids
Ratio of docosahexaenoic acid to total fatty acids	Fatty acids
Ratio of polyunsaturated fatty acids to monounsaturated fatty acids	Fatty acids
Ratio of omega-6 fatty acids to omega-3 fatty acids	Fatty acids
Alanine	Amino acids
Glutamine	Amino acids
Glycine	Amino acids
Histidine	Amino acids
Total concentration of branched-chain amino acids (leucine + isoleucine + valine)	Amino acids
Isoleucine	Amino acids
Leucine	Amino acids
Valine	Amino acids
Phenylalanine	Amino acids
Tyrosine	Amino acids
Glucose	Glycolysis related metabolites
Lactate	Glycolysis related metabolites
Pyruvate	Glycolysis related metabolites
Citrate	Glycolysis related metabolites
3-Hydroxybutyrate	Ketone bodies
Acetate	Ketone bodies
Acetoacetate	Ketone bodies
Acetone	Ketone bodies
Creatinine	Fluid balance
Albumin	Fluid balance
Glycoprotein acetyls	Inflammation
Concentration of chylomicrons and extremely large VLDL particles	Lipoprotein subclasses
Total lipids in chylomicrons and extremely large VLDL	Lipoprotein subclasses
Phospholipids in chylomicrons and extremely large VLDL	Lipoprotein subclasses
Cholesterol in chylomicrons and extremely large VLDL	Lipoprotein subclasses
Cholesteryl esters in chylomicrons and extremely large VLDL	Lipoprotein subclasses
Free cholesterol in chylomicrons and extremely large VLDL	Lipoprotein subclasses
Triglycerides in chylomicrons and extremely large VLDL	Lipoprotein subclasses
Concentration of very large VLDL particles	Lipoprotein subclasses
Total lipids in very large VLDL	Lipoprotein subclasses
Phospholipids in very large VLDL	Lipoprotein subclasses
Cholesterol in very large VLDL	Lipoprotein subclasses
Cholesteryl esters in very large VLDL	Lipoprotein subclasses
Free cholesterol in very large VLDL	Lipoprotein subclasses
Triglycerides in very large VLDL	Lipoprotein subclasses
Concentration of large VLDL particles	Lipoprotein subclasses
Total lipids in large VLDL	Lipoprotein subclasses
Phospholipids in large VLDL	Lipoprotein subclasses
Cholesterol in large VLDL	Lipoprotein subclasses
Cholesteryl esters in large VLDL	Lipoprotein subclasses
Free cholesterol in large VLDL	Lipoprotein subclasses
Triglycerides in large VLDL	Lipoprotein subclasses
Concentration of medium VLDL particles	Lipoprotein subclasses
Total lipids in medium VLDL	Lipoprotein subclasses
Phospholipids in medium VLDL	Lipoprotein subclasses
Cholesterol in medium VLDL	Lipoprotein subclasses
Cholesteryl esters in medium VLDL	Lipoprotein subclasses
Free cholesterol in medium VLDL	Lipoprotein subclasses
Triglycerides in medium VLDL	Lipoprotein subclasses
Concentration of small VLDL particles	Lipoprotein subclasses
Total lipids in small VLDL	Lipoprotein subclasses
Phospholipids in small VLDL	Lipoprotein subclasses
Cholesterol in small VLDL	Lipoprotein subclasses
Cholesteryl esters in small VLDL	Lipoprotein subclasses
Free cholesterol in small VLDL	Lipoprotein subclasses
Triglycerides in small VLDL	Lipoprotein subclasses
Concentration of very small VLDL particles	Lipoprotein subclasses
Total lipids in very small VLDL	Lipoprotein subclasses
Phospholipids in very small VLDL	Lipoprotein subclasses
Cholesterol in very small VLDL	Lipoprotein subclasses
Cholesteryl esters in very small VLDL	Lipoprotein subclasses
Free cholesterol in very small VLDL	Lipoprotein subclasses
Triglycerides in very small VLDL	Lipoprotein subclasses
Concentration of IDL particles	Lipoprotein subclasses
Total lipids in IDL	Lipoprotein subclasses
Phospholipids in IDL	Lipoprotein subclasses
Cholesterol in IDL	Lipoprotein subclasses
Cholesteryl esters in IDL	Lipoprotein subclasses
Free cholesterol in IDL	Lipoprotein subclasses
Triglycerides in IDL	Lipoprotein subclasses
Concentration of large LDL particles	Lipoprotein subclasses
Total lipids in large LDL	Lipoprotein subclasses
Phospholipids in large LDL	Lipoprotein subclasses
Cholesterol in large LDL	Lipoprotein subclasses
Cholesteryl esters in large LDL	Lipoprotein subclasses
Free cholesterol in large LDL	Lipoprotein subclasses
Triglycerides in large LDL	Lipoprotein subclasses
Concentration of medium LDL particles	Lipoprotein subclasses
Total lipids in medium LDL	Lipoprotein subclasses
Phospholipids in medium LDL	Lipoprotein subclasses
Cholesterol in medium LDL	Lipoprotein subclasses
Cholesteryl esters in medium LDL	Lipoprotein subclasses
Free cholesterol in medium LDL	Lipoprotein subclasses
Triglycerides in medium LDL	Lipoprotein subclasses
Concentration of small LDL particles	Lipoprotein subclasses
Total lipids in small LDL	Lipoprotein subclasses
Phospholipids in small LDL	Lipoprotein subclasses
Cholesterol in small LDL	Lipoprotein subclasses
Cholesteryl esters in small LDL	Lipoprotein subclasses
Free cholesterol in small LDL	Lipoprotein subclasses
Triglycerides in small LDL	Lipoprotein subclasses
Concentration of very large HDL particles	Lipoprotein subclasses
Total lipids in very large HDL	Lipoprotein subclasses
Phospholipids in very large HDL	Lipoprotein subclasses
Cholesterol in very large HDL	Lipoprotein subclasses
Cholesteryl esters in very large HDL	Lipoprotein subclasses
Free cholesterol in very large HDL	Lipoprotein subclasses
Triglycerides in very large HDL	Lipoprotein subclasses
Concentration of large HDL particles	Lipoprotein subclasses
Total lipids in large HDL	Lipoprotein subclasses
Phospholipids in large HDL	Lipoprotein subclasses
Cholesterol in large HDL	Lipoprotein subclasses
Cholesteryl esters in large HDL	Lipoprotein subclasses
Free cholesterol in large HDL	Lipoprotein subclasses
Triglycerides in large HDL	Lipoprotein subclasses
Concentration of medium HDL particles	Lipoprotein subclasses
Total lipids in medium HDL	Lipoprotein subclasses
Phospholipids in medium HDL	Lipoprotein subclasses
Cholesterol in medium HDL	Lipoprotein subclasses
Cholesteryl esters in medium HDL	Lipoprotein subclasses
Free cholesterol in medium HDL	Lipoprotein subclasses
Triglycerides in medium HDL	Lipoprotein subclasses
Concentration of small HDL particles	Lipoprotein subclasses
Total lipids in small HDL	Lipoprotein subclasses
Phospholipids in small HDL	Lipoprotein subclasses
Cholesterol in small HDL	Lipoprotein subclasses
Cholesteryl esters in small HDL	Lipoprotein subclasses
Free cholesterol in small HDL	Lipoprotein subclasses
Triglycerides in small HDL	Lipoprotein subclasses
Phospholipids to total lipids ratio in chylomicrons and extremely large VLDL	Relative lipoprotein lipid concentrations
Cholesterol to total lipids ratio in chylomicrons and extremely large VLDL	Relative lipoprotein lipid concentrations
Cholesteryl esters to total lipids ratio in chylomicrons and extremely large VLDL	Relative lipoprotein lipid concentrations
Free cholesterol to total lipids ratio in chylomicrons and extremely large VLDL	Relative lipoprotein lipid concentrations
Triglycerides to total lipids ratio in chylomicrons and extremely large VLDL	Relative lipoprotein lipid concentrations
Phospholipids to total lipids ratio in very large VLDL	Relative lipoprotein lipid concentrations
Cholesterol to total lipids ratio in very large VLDL	Relative lipoprotein lipid concentrations
Cholesteryl esters to total lipids ratio in very large VLDL	Relative lipoprotein lipid concentrations
Free cholesterol to total lipids ratio in very large VLDL	Relative lipoprotein lipid concentrations
Triglycerides to total lipids ratio in very large VLDL	Relative lipoprotein lipid concentrations
Phospholipids to total lipids ratio in large VLDL	Relative lipoprotein lipid concentrations
Cholesterol to total lipids ratio in large VLDL	Relative lipoprotein lipid concentrations
Cholesteryl esters to total lipids ratio in large VLDL	Relative lipoprotein lipid concentrations
Free cholesterol to total lipids ratio in large VLDL	Relative lipoprotein lipid concentrations
Triglycerides to total lipids ratio in large VLDL	Relative lipoprotein lipid concentrations
Phospholipids to total lipids ratio in medium VLDL	Relative lipoprotein lipid concentrations
Cholesterol to total lipids ratio in medium VLDL	Relative lipoprotein lipid concentrations
Cholesteryl esters to total lipids ratio in medium VLDL	Relative lipoprotein lipid concentrations
Free cholesterol to total lipids ratio in medium VLDL	Relative lipoprotein lipid concentrations
Triglycerides to total lipids ratio in medium VLDL	Relative lipoprotein lipid concentrations
Phospholipids to total lipids ratio in small VLDL	Relative lipoprotein lipid concentrations
Cholesterol to total lipids ratio in small VLDL	Relative lipoprotein lipid concentrations
Cholesteryl esters to total lipids ratio in small VLDL	Relative lipoprotein lipid concentrations
Free cholesterol to total lipids ratio in small VLDL	Relative lipoprotein lipid concentrations
Triglycerides to total lipids ratio in small VLDL	Relative lipoprotein lipid concentrations
Phospholipids to total lipids ratio in very small VLDL	Relative lipoprotein lipid concentrations
Cholesterol to total lipids ratio in very small VLDL	Relative lipoprotein lipid concentrations
Cholesteryl esters to total lipids ratio in very small VLDL	Relative lipoprotein lipid concentrations
Free cholesterol to total lipids ratio in very small VLDL	Relative lipoprotein lipid concentrations
Triglycerides to total lipids ratio in very small VLDL	Relative lipoprotein lipid concentrations
Phospholipids to total lipids ratio in IDL	Relative lipoprotein lipid concentrations
Cholesterol to total lipids ratio in IDL	Relative lipoprotein lipid concentrations
Cholesteryl esters to total lipids ratio in IDL	Relative lipoprotein lipid concentrations
Free cholesterol to total lipids ratio in IDL	Relative lipoprotein lipid concentrations
Triglycerides to total lipids ratio in IDL	Relative lipoprotein lipid concentrations
Phospholipids to total lipids ratio in large LDL	Relative lipoprotein lipid concentrations
Cholesterol to total lipids ratio in large LDL	Relative lipoprotein lipid concentrations
Cholesteryl esters to total lipids ratio in large LDL	Relative lipoprotein lipid concentrations
Free cholesterol to total lipids ratio in large LDL	Relative lipoprotein lipid concentrations
Triglycerides to total lipids ratio in large LDL	Relative lipoprotein lipid concentrations
Phospholipids to total lipids ratio in medium LDL	Relative lipoprotein lipid concentrations
Cholesterol to total lipids ratio in medium LDL	Relative lipoprotein lipid concentrations
Cholesteryl esters to total lipids ratio in medium LDL	Relative lipoprotein lipid concentrations
Free cholesterol to total lipids ratio in medium LDL	Relative lipoprotein lipid concentrations
Triglycerides to total lipids ratio in medium LDL	Relative lipoprotein lipid concentrations
Phospholipids to total lipids ratio in small LDL	Relative lipoprotein lipid concentrations
Cholesterol to total lipids ratio in small LDL	Relative lipoprotein lipid concentrations
Cholesteryl esters to total lipids ratio in small LDL	Relative lipoprotein lipid concentrations
Free cholesterol to total lipids ratio in small LDL	Relative lipoprotein lipid concentrations
Triglycerides to total lipids ratio in small LDL	Relative lipoprotein lipid concentrations
Phospholipids to total lipids ratio in very large HDL	Relative lipoprotein lipid concentrations
Cholesterol to total lipids ratio in very large HDL	Relative lipoprotein lipid concentrations
Cholesteryl esters to total lipids ratio in very large HDL	Relative lipoprotein lipid concentrations
Free cholesterol to total lipids ratio in very large HDL	Relative lipoprotein lipid concentrations
Triglycerides to total lipids ratio in very large HDL	Relative lipoprotein lipid concentrations
Phospholipids to total lipids ratio in large HDL	Relative lipoprotein lipid concentrations
Cholesterol to total lipids ratio in large HDL	Relative lipoprotein lipid concentrations
Cholesteryl esters to total lipids ratio in large HDL	Relative lipoprotein lipid concentrations
Free cholesterol to total lipids ratio in large HDL	Relative lipoprotein lipid concentrations
Triglycerides to total lipids ratio in large HDL	Relative lipoprotein lipid concentrations
Phospholipids to total lipids ratio in medium HDL	Relative lipoprotein lipid concentrations
Cholesterol to total lipids ratio in medium HDL	Relative lipoprotein lipid concentrations
Cholesteryl esters to total lipids ratio in medium HDL	Relative lipoprotein lipid concentrations
Free cholesterol to total lipids ratio in medium HDL	Relative lipoprotein lipid concentrations
Triglycerides to total lipids ratio in medium HDL	Relative lipoprotein lipid concentrations
Phospholipids to total lipids ratio in small HDL	Relative lipoprotein lipid concentrations
Cholesterol to total lipids ratio in small HDL	Relative lipoprotein lipid concentrations
Cholesteryl esters to total lipids ratio in small HDL	Relative lipoprotein lipid concentrations
Free cholesterol to total lipids ratio in small HDL	Relative lipoprotein lipid concentrations
Triglycerides to total lipids ratio in small HDL	Relative lipoprotein lipid concentrations
