# Supplementary material for: Residential green space, air pollution, and related metabolites in association with depression among cancer survivors
Source: Nat Commun. 2026 Mar 9;17:3690. doi: 10.1038/s41467-026-70393-4 (PMC13100056; doi:10.1038/s41467-026-70393-4)
Supplement: Supplementary file 4 — Supplementary Data 2 [file 41467_2026_70393_MOESM4_ESM.xlsx]

## Sheet: Supplementary data 2
Supplementary data 2. Sensitivity analyses of the associations between air pollution and depression risk among cancer survivors (N=21,507).
Exposures	Original *		Adjusted for cancer type		Adjusted by sleep pattern		Removing antidepressant use from the covariate set
	HR (95% CI)	P	HR (95% CI)	P	HR (95% CI)	P	HR (95% CI)	P
NO2
Tertile 1	Ref	–	Ref	–	Ref	–	Ref	–
Tertile 2	1.026 (0.900-1.171)	0.698	1.031 (0.903-1.177)	0.65	1.020 (0.894-1.164)	0.765	1.018 (0.892-1.162)	0.79
Tertile 3	1.140 (1.001-1.299)	0.048	1.141 (1.001-1.300)	0.048	1.138 (0.999-1.297)	0.052	1.149 (1.009-1.309)	0.036
P trend		0.045		0.045		0.047		0.032
Per 5% increment	1.008 (1.001-1.015)	0.028	1.032 (1.004-1.062)	0.027	1.031 (1.002-1.060)	0.033	1.032 (1.003-1.061)	0.03
NOx
Tertile 1	Ref	–	Ref	–	Ref	–	Ref	–
Tertile 2	1.026 (0.898-1.172)	0.704	1.029 (0.901-1.176)	0.671	1.019 (0.892-1.164)	0.783	1.033 (0.905-1.179)	0.633
Tertile 3	1.143 (1.004-1.303)	0.044	1.143 (1.003-1.303)	0.045	1.140 (1.000-1.298)	0.049	1.163 (1.021-1.324)	0.023
P trend		0.039		0.041		0.044		0.02
Per 5% increment	1.003 (1.000-1.007)	0.035	1.040 (1.003-1.079)	0.032	1.038 (1.002-1.076)	0.041	1.041 (1.005-1.079)	0.026
PM10
Tertile 1	Ref	–	Ref	–	Ref	–	Ref	–
Tertile 2	0.892 (0.783-1.016)	0.084	0.960 (0.841-1.097)	0.548	0.962 (0.842-1.099)	0.568	0.974 (0.853-1.112)	0.7
Tertile 3	0.963 (0.847-1.094)	0.56	1.109 (0.974-1.261)	0.117	1.103 (0.970-1.255)	0.135	1.127 (0.991-1.282)	0.068
P trend		0.604		0.098		0.114		0.057
Per 5% increment	0.997 (0.970-1.025)	0.833	1.028 (1.000-1.056)	0.05	1.027 (0.999-1.055)	0.056	1.038 (1.010-1.067)	0.008
PM2.5
Tertile 1	Ref	–	Ref	–	Ref	–	Ref	–
Tertile 2	0.958 (0.839-1.094)	0.529	0.894 (0.784-1.018)	0.091	0.892 (0.783-1.016)	0.085	0.952 (0.836-1.083)	0.453
Tertile 3	1.107 (0.974-1.259)	0.12	0.967 (0.851-1.099)	0.604	0.960 (0.844-1.091)	0.527	1.050 (0.925-1.193)	0.451
P trend		0.099		0.648		0.569		0.436
Per 5% increment	1.050 (1.000-1.101)	0.048	0.998 (0.979-1.018)	0.865	0.997 (0.978-1.017)	0.781	1.005 (0.986-1.025)	0.578
Air pollution score
Tertile 1	Ref	–	Ref	–	Ref	–	Ref	–
Tertile 2	1.017 (0.890-1.162)	0.803	1.023 (0.895-1.169)	0.736	1.012 (0.886-1.157)	0.856	1.030 (0.902-1.177)	0.658
Tertile 3	1.152 (1.011-1.312)	0.033	1.152 (1.012-1.313)	0.033	1.148 (1.008-1.307)	0.038	1.171 (1.028-1.333)	0.017
P trend		0.029		0.029		0.032		0.015
Per 5% increment	1.035 (1.004-1.067)	0.028	1.035 (1.004-1.067)	0.027	1.034 (1.003-1.066)	0.033	1.039 (1.008-1.071)	0.014
* HRs, 95% CIs, and P values were estimated using Cox proportional hazards regression based on Model 3 adjusted for age, sex, ethnicity, educational level, household income, employment status, body mass index, smoking status, drinking status, physical activity, diet and antidepressant use, with additional adjustment for other corresponding confounders. All P values were two-sided. CI confidence i…
