# Supplementary material for: Residential green space, air pollution, and related metabolites in association with depression among cancer survivors
Source: Nat Commun. 2026 Mar 9;17:3690. doi: 10.1038/s41467-026-70393-4 (PMC13100056; doi:10.1038/s41467-026-70393-4)
Supplement: Supplementary file 5 — Supplementary Data 3 [file 41467_2026_70393_MOESM5_ESM.xlsx]

## Sheet: Supplementary data 3
Supplementary data 3. Definitions and coding of variables in the UK Biobank.
Variables	Definition	Field code
Age	Age was calculated based on the participant’s date of birth and the date of their initial assessment center visit, representing their age at that visit. For analysis, age was categorized as <65 or ≥65 years.	21003
Sex	Sex was determined using a combination of the National Health Service record and self-reported data, and was treated as a categorical variable ('Female', 'Male').	31
Ethnicity	Ethnicity was self-reported in response to the question 'What is your ethnic background?' Due to the small number of participants from non-White backgrounds, responses were categorized as 'White' and 'non-White' (including Mixed, Asian or Asian British, Black or Black British, Chinese, and other ethnic groups).	21000
Body mass index (BMI)	BMI was calculated using height and weight measured during the initial assessment center visit by trained staff. Participants were classified as Normal: <25 kg/m2, Overweight: 25-30 kg /m2, Obese: ≥ 30 kg/m2.	21001
Household income	Based on the self-reported response to the question, 'What is the average total income before tax received by your household?', we categorized household income into three groups: high (≥ £52,000), middle (£18,000-£51,999), and low (< £18,000).	738
Employment status	Based on the self-reported response to the question, 'Which of the following describes your current situation? (You can select more than one answer)', we classified employment status as either currently employed or currently unemployed.	6142
Educational level	Self-reported: 'Which of the following qualifications do you have?' Educational attainment was categorized into two groups: 'College' (College or University degree) and 'Below College' (including A levels/AS levels or equivalent, O levels/GCSEs or equivalent, CSEs or equivalent, NVQ, HND, HNC or equivalent, other professional qualifications such as nursing or teaching, and no qualifications).	6138
Smoking status	Self-reported current or past smoking status of the participant. The variable was classified as ‘Current’ or ‘Not current’.	20116
Drinking status	Self-reported frequency of alcohol consumption. The variable was classified as ‘Current’ drinker or ‘Not current’.	20117
Physical activity	Self-reported: UK Biobank physical activity questionnaire (IPAQ short form). We classified the variable handlings into High (150 minutes moderate activity per week OR ≥ 75 minutes vigorous activity per week OR equivalent combination OR moderate physical activity at least 5 days a week or vigorous activity once a week) and Low (below adequate level).	100054
Diet	Vegetable intake of at least four tablespoons per day (median); fruit intake of at least three pieces per day (median); fish intake of at least twice per week (median); unprocessed red meat intake no more than twice per week (median); and processed meat intake no more than twice per week (median). One point was assigned for each favorable dietary factor, resulting in a total diet score ranging fr…	1289, 1299, 1309, 1319, 1329, 1339, 1349, 1369, 1379, 1389
Sun exposure time	Sun exposure time was calculated as the average number of hours spent outdoors in summer and winter.	1050, 1060
Sleep pattern	Sleep pattern classified as healthy or unhealthy based on a healthy sleep score derived from sleep traits including insomnia, sleep duration, chronotype, daytime sleepiness, and snoring [range 0-5], with a healthy sleep pattern defined as a sleep score ≥ 4.	1160, 1180, 1200, 1210, 1220
