# Supplementary material for: Residential green space, air pollution, and related metabolites in association with depression among cancer survivors
Source: Nat Commun. 2026 Mar 9;17:3690. doi: 10.1038/s41467-026-70393-4 (PMC13100056; doi:10.1038/s41467-026-70393-4)
Supplement: Supplementary file 9 — Source Data [file 41467_2026_70393_MOESM9_ESM.xlsx]

## Sheet: Data for Figure 2
Figure 2A									Figure 2B
Exposure	Quartile	Model	mean	lower	upper	P			Exposure	Quartile	Model	mean	lower	upper	P
Green space	Q1	Model1	1	1	1				Green space	Q1	Model1	1	1	1
Green space	Q2	Model1	1.077	0.95	1.221	0.244			Green space	Q2	Model1	0.933	0.822	1.058	0.278
Green space	Q3	Model1	0.866	0.76	0.988	0.032			Green space	Q3	Model1	0.813	0.714	0.925	0.002
Blue space	Q1	Model1	1	1	1				Blue space	Q1	Model1	1	1	1
Blue space	Q2	Model1	0.956	0.844	1.084	0.485			Blue space	Q2	Model1	0.925	0.815	1.049	0.224
Blue space	Q3	Model1	0.851	0.749	0.968	0.014			Blue space	Q3	Model1	0.892	0.786	1.012	0.077
Natural environment	Q1	Model1	1	1	1				Natural environment	Q1	Model1	1	1	1
Natural environment	Q2	Model1	0.996	0.879	1.129	0.952			Natural environment	Q2	Model1	0.812	0.716	0.921	0.001
Natural environment	Q3	Model1	0.842	0.74	0.959	0.009			Natural environment	Q3	Model1	0.739	0.65	0.839	<0.001
Green space	Q1	Model2	1	1	1				Green space	Q1	Model2	1	1	1
Green space	Q2	Model2	1.024	0.903	1.161	0.714			Green space	Q2	Model2	0.901	0.794	1.022	0.106
Green space	Q3	Model2	0.88	0.772	1.004	0.057			Green space	Q3	Model2	0.83	0.729	0.945	0.005
Blue space	Q1	Model2	1	1	1				Blue space	Q1	Model2	1	1	1
Blue space	Q2	Model2	0.970	0.856	1.099	0.629			Blue space	Q2	Model2	0.932	0.822	1.058	0.276
Blue space	Q3	Model2	0.874	0.769	0.994	0.040			Blue space	Q3	Model2	0.902	0.795	1.023	0.109
Natural environment	Q1	Model2	1	1	1				Natural environment	Q1	Model2	1	1	1
Natural environment	Q2	Model2	0.974	0.859	1.104	0.681			Natural environment	Q2	Model2	0.796	0.701	0.903	<0.001
Natural environment	Q3	Model2	0.871	0.765	0.991	0.037			Natural environment	Q3	Model2	0.767	0.675	0.873	<0.001
Green space	Q1	Model3	1	1	1				Green space	Q1	Model3	1	1	1
Green space	Q2	Model3	0.971	0.856	1.101	0.646			Green space	Q2	Model3	0.878	0.774	0.997	0.044
Green space	Q3	Model3	0.902	0.791	1.029	0.126			Green space	Q3	Model3	0.842	0.739	0.96	0.010
Blue space	Q1	Model3	1	1	1				Blue space	Q1	Model3	1	1	1
Blue space	Q2	Model3	0.987	0.871	1.119	0.840			Blue space	Q2	Model3	0.879	0.774	0.997	0.045
Blue space	Q3	Model3	0.867	0.763	0.986	0.030			Blue space	Q3	Model3	0.896	0.789	1.017	0.088
Natural environment	Q1	Model3	1	1	1				Natural environment	Q1	Model3	1	1	1
Natural environment	Q2	Model3	0.94	0.829	1.066	0.333			Natural environment	Q2	Model3	0.814	0.717	0.923	0.001
Natural environment	Q3	Model3	0.903	0.792	1.028	0.124			Natural environment	Q3	Model3	0.818	0.719	0.93	0.002

## Sheet: Data for Figure 3
Exposure	Air_pollution	Environment	APS	mean	lower	upper	P	NO2	mean	lower	upper	P	NOx	mean	lower	upper	P	PM2.5	mean	lower	upper	P	PM10	mean	lower	upper	P
Green space	High	Tertile 1		1	1	1			1	1	1			1	1	1			1	1	1			1	1	1
Green space	High	Tertile 2		0.906	0.756	1.086	0.285		0.862	0.717	1.036	0.114		0.978	0.817	1.172	0.813		0.906	0.757	1.084	0.280		0.808	0.664	0.983	0.033
Green space	High	Tertile 3		0.941	0.674	1.313	0.721		0.822	0.569	1.190	0.300		0.902	0.659	1.235	0.521		0.891	0.638	1.244	0.498		0.744	0.584	0.949	0.017
Green space	Middle	Tertile 1		0.812	0.665	0.993	0.042		0.759	0.617	0.933	0.009		0.915	0.753	1.112	0.371		0.804	0.660	0.980	0.031		0.812	0.672	0.982	0.032
Green space	Middle	Tertile 2		0.892	0.752	1.059	0.191		0.885	0.746	1.051	0.163		0.880	0.736	1.051	0.157		0.864	0.725	1.030	0.103		0.828	0.685	1.002	0.052
Green space	Middle	Tertile 3		0.809	0.644	1.016	0.069		0.871	0.705	1.076	0.201		0.841	0.670	1.055	0.134		0.782	0.620	0.988	0.039		0.752	0.576	0.982	0.036
Green space	Low	Tertile 1		0.731	0.474	1.127	0.156		0.792	0.547	1.145	0.215		0.707	0.470	1.065	0.097		0.840	0.570	1.238	0.377		0.840	0.608	1.159	0.287
Green space	Low	Tertile 2		0.905	0.728	1.126	0.370		0.920	0.744	1.137	0.440		0.934	0.753	1.158	0.534		0.956	0.770	1.187	0.684		1.050	0.857	1.286	0.639
Green space	Low	Tertile 3		0.819	0.696	0.962	0.015		0.789	0.670	0.929	0.005		0.847	0.718	1.001	0.051		0.833	0.708	0.980	0.027		0.849	0.711	1.014	0.070
Blue space	High	Tertile 1		1	1	1			1	1	1			1	1	1			1	1	1			1	1	1
Blue space	High	Tertile 2		0.852	0.691	1.051	0.135		0.830	0.669	1.029	0.089		0.858	0.698	1.056	0.149		0.947	0.774	1.159	0.599		0.809	0.652	1.005	0.055
Blue space	High	Tertile 3		0.983	0.8	1.208	0.874		0.937	0.762	1.152	0.536		0.980	0.798	1.202	0.844		0.931	0.753	1.153	0.513		0.942	0.767	1.158	0.571
Blue space	Middle	Tertile 1		0.835	0.684	1.02	0.077		0.839	0.689	1.021	0.080		0.859	0.706	1.047	0.132		0.857	0.704	1.043	0.124		0.886	0.729	1.077	0.225
Blue space	Middle	Tertile 2		0.978	0.813	1.176	0.813		0.976	0.812	1.173	0.797		1.005	0.834	1.212	0.958		0.927	0.766	1.121	0.433		0.916	0.743	1.129	0.411
Blue space	Middle	Tertile 3		0.712	0.577	0.878	0.002		0.706	0.571	0.874	0.001		0.695	0.559	0.863	0.001		0.722	0.583	0.894	0.003		0.733	0.579	0.928	0.010
Blue space	Low	Tertile 1		0.878	0.675	1.143	0.333		0.831	0.638	1.084	0.172		0.886	0.684	1.149	0.361		0.954	0.735	1.239	0.726		1.048	0.822	1.337	0.705
Blue space	Low	Tertile 2		0.896	0.74	1.084	0.259		0.886	0.732	1.073	0.216		0.883	0.726	1.074	0.212		0.917	0.756	1.113	0.380		1.101	0.904	1.341	0.340
Blue space	Low	Tertile 3		0.764	0.632	0.923	0.005		0.770	0.637	0.931	0.007		0.781	0.646	0.946	0.011		0.818	0.679	0.985	0.034		0.801	0.653	0.983	0.034
Natural environment	High	Tertile 1		1	1	1			1	1	1			1	1	1			1	1	1			1	1	1
Natural environment	High	Tertile 2		0.904	0.753	1.085	0.278		0.903	0.749	1.087	0.280		0.949	0.790	1.139	0.573		0.872	0.725	1.047	0.143		0.858	0.705	1.044	0.127
Natural environment	High	Tertile 3		0.94	0.647	1.367	0.746		0.898	0.621	1.299	0.569		0.890	0.625	1.268	0.519		0.983	0.696	1.387	0.922		0.780	0.610	0.999	0.049
Natural environment	Middle	Tertile 1		0.816	0.669	0.997	0.046		0.842	0.690	1.029	0.093		0.882	0.725	1.072	0.207		0.814	0.669	0.990	0.039		0.853	0.709	1.027	0.094
Natural environment	Middle	Tertile 2		0.904	0.764	1.071	0.243		0.895	0.754	1.062	0.204		0.890	0.750	1.057	0.185		0.874	0.736	1.039	0.126		0.864	0.715	1.043	0.127
Natural environment	Middle	Tertile 3		0.788	0.628	0.988	0.039		0.837	0.677	1.035	0.101		0.834	0.667	1.045	0.114		0.742	0.588	0.936	0.012		0.736	0.559	0.970	0.029
Natural environment	Low	Tertile 1		0.775	0.523	1.148	0.204		0.777	0.548	1.102	0.157		0.760	0.513	1.126	0.171		0.764	0.519	1.124	0.171		1.007	0.743	1.365	0.965
Natural environment	Low	Tertile 2		0.82	0.651	1.032	0.090		0.870	0.701	1.080	0.207		0.863	0.689	1.080	0.197		0.915	0.735	1.139	0.424		0.994	0.806	1.226	0.956
Natural environment	Low	Tertile 3		0.848	0.723	0.993	0.041		0.840	0.714	0.989	0.036		0.859	0.731	1.009	0.064		0.852	0.727	0.999	0.049		0.904	0.759	1.076	0.254

## Sheet: Data for Figure 4
Exposure	Air_pollution	Environment	APS	mean	lower	upper	P	NO2	mean	lower	upper	P	NOx	mean	lower	upper	P	PM2.5	mean	lower	upper	P	PM10	mean	lower	upper	P
Green space	High	Tertile 1		1	1	1			1	1	1			1	1	1			1	1	1			1	1	1
Green space	High	Tertile 2		0.870	0.716	1.057	0.161		0.905	0.753	1.088	0.289		0.880	0.734	1.056	0.169		0.795	0.652	0.971	0.025		0.880	0.732	1.057	0.172
Green space	High	Tertile 3		0.737	0.440	1.236	0.248		0.664	0.464	0.950	0.025		0.852	0.598	1.215	0.377		0.767	0.605	0.973	0.029		0.779	0.506	1.200	0.257
Green space	Middle	Tertile 1		0.883	0.715	1.092	0.250		0.895	0.735	1.090	0.271		0.932	0.768	1.132	0.478		0.889	0.738	1.071	0.216		0.882	0.721	1.078	0.220
Green space	Middle	Tertile 2		0.862	0.735	1.011	0.067		0.846	0.712	1.005	0.057		0.799	0.670	0.954	0.013		0.797	0.657	0.967	0.022		0.865	0.733	1.022	0.088
Green space	Middle	Tertile 3		0.816	0.653	1.020	0.074		0.775	0.623	0.965	0.023		0.723	0.578	0.904	0.004		0.682	0.527	0.881	0.003		0.731	0.583	0.917	0.007
Green space	Low	Tertile 1		1.118	0.733	1.705	0.605		0.902	0.630	1.292	0.573		0.836	0.589	1.186	0.314		1.018	0.767	1.351	0.902		0.955	0.631	1.445	0.826
Green space	Low	Tertile 2		0.829	0.656	1.048	0.117		0.757	0.605	0.949	0.016		0.904	0.725	1.126	0.367		0.959	0.780	1.179	0.692		0.754	0.595	0.956	0.020
Green space	Low	Tertile 3		0.821	0.705	0.956	0.011		0.836	0.712	0.982	0.029		0.839	0.714	0.986	0.033		0.859	0.719	1.027	0.095		0.836	0.716	0.977	0.024
Blue space	High	Tertile 1		1	1	1			1	1	1			1	1	1			1	1	1			1	1	1
Blue space	High	Tertile 2		0.800	0.648	0.987	0.037		0.840	0.682	1.034	0.100		0.996	0.813	1.221	0.972		0.923	0.745	1.145	0.467		0.882	0.719	1.083	0.230
Blue space	High	Tertile 3		0.920	0.752	1.127	0.421		0.980	0.803	1.196	0.842		0.970	0.791	1.189	0.769		0.909	0.738	1.119	0.369		0.978	0.800	1.195	0.826
Blue space	Middle	Tertile 1		0.859	0.704	1.049	0.136		0.936	0.767	1.141	0.511		0.978	0.801	1.195	0.829		0.981	0.800	1.203	0.853		0.918	0.751	1.122	0.403
Blue space	Middle	Tertile 2		0.874	0.715	1.070	0.192		0.888	0.724	1.090	0.258		0.816	0.661	1.007	0.058		0.802	0.647	0.995	0.044		0.889	0.727	1.089	0.256
Blue space	Middle	Tertile 3		0.740	0.600	0.913	0.005		0.709	0.569	0.884	0.002		0.773	0.623	0.961	0.020		0.836	0.667	1.048	0.120		0.733	0.592	0.907	0.004
Blue space	Low	Tertile 1		0.862	0.682	1.090	0.215		0.868	0.686	1.098	0.237		0.993	0.788	1.250	0.950		1.067	0.853	1.336	0.570		0.918	0.729	1.156	0.468
Blue space	Low	Tertile 2		0.754	0.617	0.923	0.006		0.772	0.628	0.949	0.014		0.811	0.659	0.997	0.047		0.939	0.762	1.158	0.558		0.751	0.611	0.923	0.007
Blue space	Low	Tertile 3		0.823	0.670	1.010	0.063		0.858	0.697	1.055	0.146		0.925	0.753	1.135	0.455		0.966	0.782	1.193	0.749		0.866	0.705	1.063	0.170
Natural environment	High	Tertile 1		1	1	1			1	1	1			1	1	1			1	1	1			1	1	1
Natural environment	High	Tertile 2		0.873	0.712	1.072	0.194		0.831	0.687	1.006	0.057		0.869	0.722	1.045	0.135		0.809	0.663	0.987	0.036		0.826	0.682	1.001	0.051
Natural environment	High	Tertile 3		0.701	0.385	1.277	0.246		0.590	0.396	0.879	0.009		0.680	0.438	1.057	0.087		0.712	0.556	0.913	0.007		0.755	0.470	1.213	0.245
Natural environment	Middle	Tertile 1		0.998	0.813	1.224	0.982		0.884	0.729	1.071	0.208		0.970	0.804	1.171	0.752		0.905	0.755	1.085	0.281		0.908	0.747	1.105	0.337
Natural environment	Middle	Tertile 2		0.832	0.710	0.974	0.022		0.815	0.688	0.965	0.018		0.759	0.637	0.903	0.002		0.781	0.646	0.945	0.011		0.838	0.713	0.986	0.033
Natural environment	Middle	Tertile 3		0.805	0.640	1.012	0.063		0.760	0.609	0.950	0.016		0.718	0.571	0.904	0.005		0.673	0.517	0.875	0.003		0.699	0.550	0.887	0.003
Natural environment	Low	Tertile 1		1.200	0.787	1.829	0.396		0.928	0.646	1.334	0.687		0.849	0.594	1.214	0.371		1.159	0.887	1.514	0.280		1.007	0.661	1.536	0.972
Natural environment	Low	Tertile 2		0.789	0.624	0.997	0.047		0.712	0.568	0.892	0.003		0.841	0.671	1.054	0.133		0.854	0.691	1.054	0.142		0.704	0.553	0.896	0.004
Natural environment	Low	Tertile 3		0.837	0.720	0.973	0.021		0.823	0.703	0.964	0.016		0.847	0.724	0.991	0.038		0.885	0.743	1.053	0.167		0.834	0.716	0.972	0.020

## Sheet: Data for Figure 5
Figure 5B
	A Model1	HR (95% CI)	HR	CI95_low	CI95_high	P value	B Model2	HR (95% CI)	HR1	CI95_low1	CI95_high1	P value	C Model3	HR (95% CI)	HR2	CI95_low2	CI95_high2	P value
Green space-related metabolic signature
Per SD increment		0.918 (0.871-0.969)	0.918	0.871	0.969	0.002		0.925 (0.877-0.975)	0.925	0.877	0.975	0.004		0.949 (0.899-1.002)	0.949	0.899	1.002	0.06
Low		Ref	1	1	1			Ref	1	1	1			Ref	1	1	1
Intermediate		0.997 (0.828-1.200)	0.997	0.828	1.2	0.972		0.962 (0.799-1.158)	0.962	0.799	1.158	0.685		0.967 (0.803-1.165)	0.967	0.803	1.165	0.725
High		0.867 (0.776-0.969)	0.867	0.776	0.969	0.012		0.863 (0.772-0.964)	0.863	0.772	0.964	0.009		0.913 (0.816-1.021)	0.913	0.816	1.021	0.111
P for trend						0.013						0.01						0.111
Nature environment-related metabolic signature
Per SD increment		0.923 (0.875-0.974)	0.923	0.875	0.974	0.004		0.931 (0.882-0.982)	0.931	0.882	0.982	0.009		0.945 (0.895-0.998)	0.945	0.895	0.998	0.042
Low		Ref	1	1	1			Ref	1	1	1			Ref	1	1	1
Intermediate		1.090 (0.907-1.309)	1.09	0.907	1.309	0.359		1.054 (0.878-1.266)	1.054	0.878	1.266	0.571		1.062 (0.884-1.275)	1.062	0.884	1.275	0.523
High		0.887 (0.794-0.992)	0.887	0.794	0.992	0.035		0.881 (0.788-0.984)	0.881	0.788	0.984	0.025		0.909 (0.813-1.017)	0.909	0.813	1.017	0.094
P for trend						0.042						0.029						0.105

## Sheet: Data for Figure 6
Figure 6B
	A Model1	HR (95% CI)	HR	CI95_low	CI95_high	P value	B Model2	HR (95% CI)	HR1	CI95_low1	CI95_high1	P value	C Model3	HR (95% CI)	HR2	CI95_low2	CI95_high2	P value
APS-related metabolic signature
Per SD increment		1.074 (1.018-1.134)	1.074	1.018	1.134	0.009		1.059 (1.004-1.118)	1.059	1.004	1.118	0.035		1.019 (0.966-1.075)	1.019	0.966	1.075	0.486
Low		Ref	1	1	1			Ref	1	1	1			Ref	1	1	1
Intermediate		1.147 (0.999-1.316)	1.147	0.999	1.316	0.051		1.157 (1.008-1.328)	1.157	1.008	1.328	0.038		1.101 (0.959-1.264)	1.101	0.959	1.264	0.171
High		1.223 (1.032-1.450)	1.223	1.032	1.45	0.02		1.168 (0.985-1.385)	1.168	0.985	1.385	0.074		1.074 (0.904-1.275)	1.074	0.904	1.275	0.416
P for trend						0.019						0.070						0.415

## Sheet: Data for Figure S4
Figure S4A					Figure S4B					Figure S4C						Figure S4D
Metabolites	Subgroup	Coefficients			Metabolites	Subgroup	Coefficients			Metabolites	Exposures	Beta	FDR adjusted p value			Metabolites	Exposures	Beta	FDR adjusted p value
Triglycerides in LDL	Triglycerides	-0.206605			Triglycerides in VLDL	Triglycerides	0.725363			Triglycerides in LDL	Green space	0.0139751	6.15055e-17			Triglycerides in VLDL	Natural environment	0.0128301	2.93621e-20
Degree of unsaturation	Fatty acids	-0.114968			Triglycerides in LDL	Triglycerides	-0.00014605			Degree of unsaturation	Green space	0.0127884	4.57378e-14			Triglycerides in LDL	Natural environment	0.0122713	3.07166e-18
Omega-3 fatty acids	Fatty acids	-0.000120967			Degree of unsaturation	Fatty acids	-0.0624678			Omega-3 fatty acids	Green space	0.0136085	4.59267e-16			Degree of unsaturation	Natural environment	0.0110724	1.04944e-14
Docosahexaenoic acid	Fatty acids	-0.210204			Docosahexaenoic acid	Fatty acids	-0.274324			Docosahexaenoic acid	Green space	0.0129607	1.35381e-14			Docosahexaenoic acid	Natural environment	0.0113667	1.15067e-15
Ratio of saturated fatty acids to total fatty acids	Fatty acids	1.10245			Ratio of saturated fatty acids to total fatty acids	Fatty acids	1.1757			Ratio of saturated fatty acids to total fatty acids	Green space	0.0135342	8.71085e-16			Ratio of saturated fatty acids to total fatty acids	Natural environment	0.0117431	1.3783e-16
Ratio of omega-6 fatty acids to omega-3 fatty acids	Fatty acids	-0.664894			Ratio of polyunsaturated fatty acids to monounsaturated fatty acids	Fatty acids	-0.0538022			Ratio of omega-6 fatty acids to omega-3 fatty acids	Green space	0.0115868	1.43319e-11			Ratio of polyunsaturated fatty acids to monounsaturated fatty acids	Natural environment	0.0102351	1.44316e-12
Alanine	Amino acids	-0.0868794			Ratio of omega-6 fatty acids to omega-3 fatty acids	Fatty acids	-0.898757			Alanine	Green space	0.0119546	2.71512e-12			Ratio of omega-6 fatty acids to omega-3 fatty acids	Natural environment	0.00993119	7.83656e-12
Glutamine	Amino acids	0.317819			Alanine	Amino acids	-0.092678			Glutamine	Green space	0.0137942	2.03276e-16			Alanine	Natural environment	0.0104965	3.26767e-13
Histidine	Amino acids	-0.0239585			Glutamine	Amino acids	0.321787			Histidine	Green space	0.0127267	6.11249e-14			Glutamine	Natural environment	0.0118927	4.92907e-17
Isoleucine	Amino acids	-0.359317			Glycine	Amino acids	-0.000180965			Isoleucine	Green space	0.0122124	6.78409e-13			Glycine	Natural environment	0.0104285	3.82383e-13
Leucine	Amino acids	0.3616			Isoleucine	Amino acids	-0.43551			Leucine	Green space	0.0133207	2.0575e-15			Isoleucine	Natural environment	0.0106999	8.37849e-14
Phenylalanine	Amino acids	-0.0471438			Leucine	Amino acids	0.426359			Phenylalanine	Green space	0.0119508	2.74167e-12			Leucine	Natural environment	0.0116794	1.53674e-16
Tyrosine	Amino acids	0.167247			Valine	Amino acids	0.0284193			Tyrosine	Green space	0.013307	2.83053e-15			Valine	Natural environment	0.0117518	1.03973e-16
Glucose	Glycolysis related metabolites	-0.124343			Phenylalanine	Amino acids	-0.0542473			Glucose	Green space	0.0125214	1.70122e-13			Phenylalanine	Natural environment	0.0104012	5.6734e-13
Lactate	Glycolysis related metabolites	0.0355856			Tyrosine	Amino acids	0.202435			Lactate	Green space	0.012721	6.14455e-14			Tyrosine	Natural environment	0.0116042	3.27718e-16
Pyruvate	Glycolysis related metabolites	-0.218796			Glucose	Glycolysis related metabolites	-0.253355			Pyruvate	Green space	0.00909243	5.28895e-07			Glucose	Natural environment	0.0106611	1.24314e-13
Citrate	Glycolysis related metabolites	0.0652129			Lactate	Glycolysis related metabolites	0.110631			Citrate	Green space	0.0127988	4.16683e-14			Lactate	Natural environment	0.0113011	2.36158e-15
3-Hydroxybutyrate	Ketone bodies	0.11604			Pyruvate	Glycolysis related metabolites	-0.252518			3-Hydroxybutyrate	Green space	0.0073341	0.000183383			Pyruvate	Natural environment	0.00814593	8.12468e-08
Acetate	Ketone bodies	-0.0929134			Citrate	Glycolysis related metabolites	0.192312			Acetate	Green space	0.002344	1			Citrate	Natural environment	0.0113686	1.55244e-15
Acetoacetate	Ketone bodies	-0.13146			3-Hydroxybutyrate	Ketone bodies	0.114227			Acetoacetate	Green space	0.00635837	0.00296052			3-Hydroxybutyrate	Natural environment	0.00610776	0.000315452
Acetone	Ketone bodies	0.0216598			Acetate	Ketone bodies	-0.112951			Acetone	Green space	0.0100732	1.14754e-08			Acetate	Natural environment	0.00205697	1
Creatinine	Fluid balance	0.10711			Acetoacetate	Ketone bodies	-0.136672			Creatinine	Green space	0.0127727	2.28014e-14			Acetoacetate	Natural environment	0.00531871	0.00441656
Cholesteryl esters in chylomicrons and extremely large VLDL	Lipoprotein subclasses	-0.304183			Acetone	Ketone bodies	0.0362093			Cholesteryl esters in chylomicrons and extremely large VLDL	Green space	0.0120446	6.47025e-13			Acetone	Natural environment	0.008683	6.07148e-09
Triglycerides in chylomicrons and extremely large VLDL	Lipoprotein subclasses	0.14165			Creatinine	Fluid balance	0.133329			Triglycerides in chylomicrons and extremely large VLDL	Green space	0.0115625	5.47539e-12			Creatinine	Natural environment	0.0111369	3.06315e-15
Triglycerides in very large VLDL	Lipoprotein subclasses	-0.287079			Glycoprotein acetyls	Inflammation	-0.283247			Triglycerides in very large VLDL	Green space	0.0132239	1.1521e-15			Glycoprotein acetyls	Natural environment	0.0114329	9.02833e-16
Triglycerides in medium VLDL	Lipoprotein subclasses	0.451737			Concentration of chylomicrons and extremely large VLDL particles	Lipoprotein subclasses	-0.0444282			Triglycerides in medium VLDL	Green space	0.0149915	1.17462e-19			Concentration of chylomicrons and extremely large VLDL particles	Natural environment	0.00993792	2.58917e-12
Concentration of small VLDL particles	Lipoprotein subclasses	0.000270107			Cholesteryl esters in chylomicrons and extremely large VLDL	Lipoprotein subclasses	-0.41342			Concentration of small VLDL particles	Green space	0.0149426	2.09406e-19			Cholesteryl esters in chylomicrons and extremely large VLDL	Natural environment	0.0106122	5.52379e-14
Concentration of IDL particles	Lipoprotein subclasses	-0.00710541			Cholesteryl esters in small VLDL	Lipoprotein subclasses	0.253082			Concentration of IDL particles	Green space	0.0142149	1.94947e-17			Cholesteryl esters in small VLDL	Natural environment	0.0129884	2.14965e-20
Triglycerides in large LDL	Lipoprotein subclasses	-0.0853364			Triglycerides in small VLDL	Lipoprotein subclasses	0.217118			Triglycerides in large LDL	Green space	0.0138592	1.23073e-16			Triglycerides in small VLDL	Natural environment	0.0127329	8.64761e-20
Cholesteryl esters in medium LDL	Lipoprotein subclasses	0.151802			Triglycerides in IDL	Lipoprotein subclasses	-0.205392			Cholesteryl esters in medium LDL	Green space	0.0149163	3.31162e-19			Triglycerides in IDL	Natural environment	0.0122178	4.72489e-18
Concentration of small LDL particles	Lipoprotein subclasses	0.000218667			Triglycerides in large LDL	Lipoprotein subclasses	-0.182516			Concentration of small LDL particles	Green space	0.0150087	1.96731e-19			Triglycerides in large LDL	Natural environment	0.0121786	6.11376e-18
Phospholipids in small LDL	Lipoprotein subclasses	0.0579775			Concentration of medium LDL particles	Lipoprotein subclasses	0.0720347			Phospholipids in small LDL	Green space	0.0147774	8.15537e-19			Concentration of medium LDL particles	Natural environment	0.0130631	1.4059e-20
Triglycerides in very large HDL	Lipoprotein subclasses	0.00613586			Phospholipids in small LDL	Lipoprotein subclasses	0.00070211			Triglycerides in very large HDL	Green space	0.0138415	1.51364e-16			Phospholipids in small LDL	Natural environment	0.0128027	9.95842e-20
Total lipids in large HDL	Lipoprotein subclasses	0.12377			Triglycerides in very large HDL	Lipoprotein subclasses	0.0228017			Total lipids in large HDL	Green space	0.010904	1.62415e-10			Triglycerides in very large HDL	Natural environment	0.012281	3.40021e-18
Triglycerides in medium HDL	Lipoprotein subclasses	-0.016718			Concentration of large HDL particles	Lipoprotein subclasses	0.119722			Triglycerides in medium HDL	Green space	0.0134231	1.26135e-15			Concentration of large HDL particles	Natural environment	0.00839318	8.80647e-09
Phospholipids to total lipids ratio in chylomicrons and extremely large VLDL	Relative lipoprotein lipid concentrations	-0.176151			Total lipids in large HDL	Lipoprotein subclasses	0.057195			Phospholipids to total lipids ratio in chylomicrons and extremely large VLDL	Green space	0.0126837	6.43736e-14			Total lipids in large HDL	Natural environment	0.00944654	5.52486e-11
Cholesterol to total lipids ratio in chylomicrons and extremely large VLDL	Relative lipoprotein lipid concentrations	0.151869			Cholesterol in large HDL	Lipoprotein subclasses	0.0861073			Cholesterol to total lipids ratio in chylomicrons and extremely large VLDL	Green space	0.0128955	2.60081e-14			Cholesterol in large HDL	Natural environment	0.00856081	4.20792e-09
Triglycerides to total lipids ratio in chylomicrons and extremely large VLDL	Relative lipoprotein lipid concentrations	0.0115631			Cholesteryl esters in large HDL	Lipoprotein subclasses	0.000542049			Triglycerides to total lipids ratio in chylomicrons and extremely large VLDL	Green space	0.0132748	3.30315e-15			Cholesteryl esters in large HDL	Natural environment	0.0083274	1.29173e-08
Phospholipids to total lipids ratio in large VLDL	Relative lipoprotein lipid concentrations	0.157023			Phospholipids to total lipids ratio in chylomicrons and extremely large VLDL	Relative lipoprotein lipid concentrations	-0.151139			Phospholipids to total lipids ratio in large VLDL	Green space	0.0136762	3.85302e-16			Phospholipids to total lipids ratio in chylomicrons and extremely large VLDL	Natural environment	0.0112722	2.41986e-15
Phospholipids to total lipids ratio in small VLDL	Relative lipoprotein lipid concentrations	-0.640342			Cholesterol to total lipids ratio in chylomicrons and extremely large VLDL	Relative lipoprotein lipid concentrations	0.121327			Phospholipids to total lipids ratio in small VLDL	Green space	0.0130493	1.2019e-14			Cholesterol to total lipids ratio in chylomicrons and extremely large VLDL	Natural environment	0.0111407	6.74763e-15
Free cholesterol to total lipids ratio in small VLDL	Relative lipoprotein lipid concentrations	-0.00949913			Triglycerides to total lipids ratio in chylomicrons and extremely large VLDL	Relative lipoprotein lipid concentrations	0.00902072			Free cholesterol to total lipids ratio in small VLDL	Green space	0.0130438	1.23662e-14			Triglycerides to total lipids ratio in chylomicrons and extremely large VLDL	Natural environment	0.0115911	3.50383e-16
Free cholesterol to total lipids ratio in medium LDL	Relative lipoprotein lipid concentrations	-0.0189798			Cholesterol to total lipids ratio in very large VLDL	Relative lipoprotein lipid concentrations	-0.00280126			Free cholesterol to total lipids ratio in medium LDL	Green space	0.012893	2.68223e-14			Cholesterol to total lipids ratio in very large VLDL	Natural environment	0.0110671	1.09234e-14
Free cholesterol to total lipids ratio in small LDL	Relative lipoprotein lipid concentrations	-0.0193238			Cholesteryl esters to total lipids ratio in very large VLDL	Relative lipoprotein lipid concentrations	-0.0151634			Free cholesterol to total lipids ratio in small LDL	Green space	0.0129496	2.00029e-14			Cholesteryl esters to total lipids ratio in very large VLDL	Natural environment	0.0107619	6.98337e-14
Free cholesterol to total lipids ratio in large HDL	Relative lipoprotein lipid concentrations	0.0141051			Phospholipids to total lipids ratio in large VLDL	Relative lipoprotein lipid concentrations	0.430803			Free cholesterol to total lipids ratio in large HDL	Green space	0.0133475	2.48324e-15			Phospholipids to total lipids ratio in large VLDL	Natural environment	0.0119792	2.73069e-17
Triglycerides to total lipids ratio in medium HDL	Relative lipoprotein lipid concentrations	0.302619			Phospholipids to total lipids ratio in medium VLDL	Relative lipoprotein lipid concentrations	-0.000929778			Triglycerides to total lipids ratio in medium HDL	Green space	0.0137939	1.6784e-16			Phospholipids to total lipids ratio in medium VLDL	Natural environment	0.011365	1.66744e-15
					Cholesterol to total lipids ratio in medium VLDL	Relative lipoprotein lipid concentrations	-0.0619351			Triglycerides in LDL	NO2	-0.00490411	3.2631e-06			Cholesterol to total lipids ratio in medium VLDL	Natural environment	0.0110884	9.45809e-15
					Phospholipids to total lipids ratio in small VLDL	Relative lipoprotein lipid concentrations	-0.00152688			Degree of unsaturation	NO2	-0.00435341	8.54473e-05			Phospholipids to total lipids ratio in small VLDL	Natural environment	0.011271	3.05696e-15
					Cholesterol to total lipids ratio in small VLDL	Relative lipoprotein lipid concentrations	-0.000585802			Omega-3 fatty acids	NO2	-0.00504051	1.38894e-06			Cholesterol to total lipids ratio in small VLDL	Natural environment	0.0112793	2.90434e-15
					Cholesteryl esters to total lipids ratio in small VLDL	Relative lipoprotein lipid concentrations	-2.24616e-05			Docosahexaenoic acid	NO2	-0.00465667	1.36846e-05			Cholesteryl esters to total lipids ratio in small VLDL	Natural environment	0.0113425	1.92696e-15
					Triglycerides to total lipids ratio in IDL	Relative lipoprotein lipid concentrations	-0.483288			Ratio of saturated fatty acids to total fatty acids	NO2	-0.00450597	3.63908e-05			Triglycerides to total lipids ratio in IDL	Natural environment	0.0108749	2.76103e-14
					Cholesterol to total lipids ratio in large LDL	Relative lipoprotein lipid concentrations	-0.000929239			Ratio of omega-6 fatty acids to omega-3 fatty acids	NO2	-0.00371387	0.00208865			Cholesterol to total lipids ratio in large LDL	Natural environment	0.0113246	2.12918e-15
					Cholesterol to total lipids ratio in medium LDL	Relative lipoprotein lipid concentrations	-0.000156762			Alanine	NO2	-0.00387762	0.000976508			Cholesterol to total lipids ratio in medium LDL	Natural environment	0.0113648	1.6447e-15
					Cholesteryl esters to total lipids ratio in medium LDL	Relative lipoprotein lipid concentrations	-0.0028995			Glutamine	NO2	-0.00497969	2.20829e-06			Cholesteryl esters to total lipids ratio in medium LDL	Natural environment	0.0114294	1.08093e-15
					Free cholesterol to total lipids ratio in medium LDL	Relative lipoprotein lipid concentrations	-0.00388507			Histidine	NO2	-0.00428184	0.000124528			Free cholesterol to total lipids ratio in medium LDL	Natural environment	0.0111515	6.42951e-15
					Triglycerides to total lipids ratio in medium LDL	Relative lipoprotein lipid concentrations	-0.0292284			Isoleucine	NO2	-0.00437414	7.08358e-05			Triglycerides to total lipids ratio in medium LDL	Natural environment	0.0105727	1.88245e-13
					Cholesteryl esters to total lipids ratio in small LDL	Relative lipoprotein lipid concentrations	-0.000620493			Leucine	NO2	-0.00499003	1.85365e-06			Cholesteryl esters to total lipids ratio in small LDL	Natural environment	0.0113904	1.38934e-15
					Free cholesterol to total lipids ratio in small LDL	Relative lipoprotein lipid concentrations	-0.458707			Phenylalanine	NO2	-0.00422803	0.000163513			Free cholesterol to total lipids ratio in small LDL	Natural environment	0.0111928	4.95809e-15
					Triglycerides to total lipids ratio in medium HDL	Relative lipoprotein lipid concentrations	0.298028			Tyrosine	NO2	-0.00495794	2.5128e-06			Triglycerides to total lipids ratio in medium HDL	Natural environment	0.0121059	9.49759e-18
										Glucose	NO2	-0.00374633	0.00184411			Triglycerides in VLDL	NO2	-0.00563129	2.70644e-08
										Lactate	NO2	-0.00503084	1.61596e-06			Triglycerides in LDL	NO2	-0.00490411	4.20577e-06
										Pyruvate	NO2	-0.00319176	0.0215604			Degree of unsaturation	NO2	-0.00435341	0.000110132
										Citrate	NO2	-0.00423508	0.000158935			Docosahexaenoic acid	NO2	-0.00465667	1.76379e-05
										3-Hydroxybutyrate	NO2	-0.00246458	0.311143			Ratio of saturated fatty acids to total fatty acids	NO2	-0.00450597	4.69037e-05
										Acetate	NO2	0.000346271	1			Ratio of polyunsaturated fatty acids to monounsaturated fatty acids	NO2	-0.00406262	0.000492291
										Acetoacetate	NO2	-0.00112845	1			Ratio of omega-6 fatty acids to omega-3 fatty acids	NO2	-0.00371387	0.00269204
										Acetone	NO2	-0.00318112	0.0222927			Alanine	NO2	-0.00387762	0.00125861
										Creatinine	NO2	-0.00476102	6.07697e-06			Glutamine	NO2	-0.00497969	2.84625e-06
										Cholesteryl esters in chylomicrons and extremely large VLDL	NO2	-0.00476182	5.0861e-06			Glycine	NO2	-0.00440464	7.40764e-05
										Triglycerides in chylomicrons and extremely large VLDL	NO2	-0.00435475	5.00624e-05			Isoleucine	NO2	-0.00437414	9.12995e-05
										Triglycerides in very large VLDL	NO2	-0.00518116	3.2824e-07			Leucine	NO2	-0.00499003	2.38914e-06
										Triglycerides in medium VLDL	NO2	-0.00600624	1.60434e-09			Valine	NO2	-0.00486015	5.49198e-06
										Concentration of small VLDL particles	NO2	-0.00599688	1.97758e-09			Phenylalanine	NO2	-0.00422803	0.00021075
										Concentration of IDL particles	NO2	-0.00555747	5.17782e-08			Tyrosine	NO2	-0.00495794	3.23872e-06
										Triglycerides in large LDL	NO2	-0.00481384	5.73229e-06			Glucose	NO2	-0.00374633	0.00237685
										Cholesteryl esters in medium LDL	NO2	-0.00581648	8.49613e-09			Lactate	NO2	-0.00503084	2.08279e-06
										Concentration of small LDL particles	NO2	-0.00594662	3.36922e-09			Pyruvate	NO2	-0.00319176	0.0277889
										Phospholipids in small LDL	NO2	-0.00567453	2.39799e-08			Citrate	NO2	-0.00423508	0.00020485
										Triglycerides in very large HDL	NO2	-0.00515661	7.17741e-07			3-Hydroxybutyrate	NO2	-0.00246458	0.401029
										Total lipids in large HDL	NO2	-0.00352801	0.00393924			Acetate	NO2	0.000346271	1
										Triglycerides in medium HDL	NO2	-0.00469757	1.11433e-05			Acetoacetate	NO2	-0.00112845	1
										Phospholipids to total lipids ratio in chylomicrons and extremely large VLDL	NO2	-0.00479852	6.24224e-06			Acetone	NO2	-0.00318112	0.0287328
										Cholesterol to total lipids ratio in chylomicrons and extremely large VLDL	NO2	-0.00475693	8.64249e-06			Creatinine	NO2	-0.00476102	7.83254e-06
										Triglycerides to total lipids ratio in chylomicrons and extremely large VLDL	NO2	-0.00509486	1.06331e-06			Glycoprotein acetyls	NO2	-0.00445668	5.89104e-05
										Phospholipids to total lipids ratio in large VLDL	NO2	-0.00496908	2.34819e-06			Concentration of chylomicrons and extremely large VLDL particles	NO2	-0.00430013	8.94294e-05
										Phospholipids to total lipids ratio in small VLDL	NO2	-0.00448087	4.2567e-05			Cholesteryl esters in chylomicrons and extremely large VLDL	NO2	-0.00476182	6.55542e-06
										Free cholesterol to total lipids ratio in small VLDL	NO2	-0.00449534	3.9259e-05			Cholesteryl esters in small VLDL	NO2	-0.00596677	3.51068e-09
										Free cholesterol to total lipids ratio in medium LDL	NO2	-0.00433609	9.39733e-05			Triglycerides in small VLDL	NO2	-0.00551329	7.19337e-08
										Free cholesterol to total lipids ratio in small LDL	NO2	-0.00437089	7.77878e-05			Triglycerides in IDL	NO2	-0.00486667	5.39581e-06
										Free cholesterol to total lipids ratio in large HDL	NO2	-0.00451977	3.42023e-05			Triglycerides in large LDL	NO2	-0.00481384	7.38828e-06
										Triglycerides to total lipids ratio in medium HDL	NO2	-0.00487884	3.79416e-06			Concentration of medium LDL particles	NO2	-0.00597993	3.37064e-09
										Triglycerides in LDL	Nox	-0.00101981	0.987721			Phospholipids in small LDL	NO2	-0.00567453	3.09074e-08
										Degree of unsaturation	Nox	-0.000981866	1			Triglycerides in very large HDL	NO2	-0.00515661	9.25089e-07
										Omega-3 fatty acids	Nox	-0.00136321	0.0983164			Concentration of large HDL particles	NO2	-0.00315991	0.0224953
										Docosahexaenoic acid	Nox	-0.00124545	0.228099			Total lipids in large HDL	NO2	-0.00352801	0.00507724
										Ratio of saturated fatty acids to total fatty acids	Nox	-0.000946616	1			Cholesterol in large HDL	NO2	-0.00323515	0.0168444
										Ratio of omega-6 fatty acids to omega-3 fatty acids	Nox	-0.000608479	1			Cholesteryl esters in large HDL	NO2	-0.00314309	0.0245978
										Alanine	Nox	-0.00071892	1			Phospholipids to total lipids ratio in chylomicrons and extremely large VLDL	NO2	-0.00479852	8.04555e-06
										Glutamine	Nox	-0.00115308	0.438901			Cholesterol to total lipids ratio in chylomicrons and extremely large VLDL	NO2	-0.00475693	1.11392e-05
										Histidine	Nox	-0.000896088	1			Triglycerides to total lipids ratio in chylomicrons and extremely large VLDL	NO2	-0.00509486	1.37049e-06
										Isoleucine	Nox	-0.000937255	1			Cholesterol to total lipids ratio in very large VLDL	NO2	-0.00454419	3.83835e-05
										Leucine	Nox	-0.00116083	0.40604			Cholesteryl esters to total lipids ratio in very large VLDL	NO2	-0.00441946	7.64794e-05
										Phenylalanine	Nox	-0.000761104	1			Phospholipids to total lipids ratio in large VLDL	NO2	-0.00496908	3.02656e-06
										Tyrosine	Nox	-0.00110705	0.588486			Phospholipids to total lipids ratio in medium VLDL	NO2	-0.00444974	6.50271e-05
										Glucose	Nox	-0.000594739	1			Cholesterol to total lipids ratio in medium VLDL	NO2	-0.0044087	8.13155e-05
										Lactate	Nox	-0.00134009	0.120212			Phospholipids to total lipids ratio in small VLDL	NO2	-0.00448087	5.48642e-05
										Pyruvate	Nox	-0.000703019	1			Cholesterol to total lipids ratio in small VLDL	NO2	-0.00449777	4.99451e-05
										Citrate	Nox	-0.000882262	1			Cholesteryl esters to total lipids ratio in small VLDL	NO2	-0.00448968	5.20968e-05
										3-Hydroxybutyrate	Nox	-0.000860436	1			Triglycerides to total lipids ratio in IDL	NO2	-0.00393086	0.000915241
										Acetate	Nox	0.00042461	1			Cholesterol to total lipids ratio in large LDL	NO2	-0.00442082	7.59529e-05
										Acetoacetate	Nox	-8.10164e-05	1			Cholesterol to total lipids ratio in medium LDL	NO2	-0.00443746	6.92489e-05
										Acetone	Nox	-0.000728073	1			Cholesteryl esters to total lipids ratio in medium LDL	NO2	-0.00447013	5.76541e-05
										Creatinine	Nox	-0.00111778	0.509421			Free cholesterol to total lipids ratio in medium LDL	NO2	-0.00433609	0.000121121
										Cholesteryl esters in chylomicrons and extremely large VLDL	Nox	-0.0011401	0.421052			Triglycerides to total lipids ratio in medium LDL	NO2	-0.00369995	0.00286606
										Triglycerides in chylomicrons and extremely large VLDL	Nox	-0.00102662	0.845643			Cholesteryl esters to total lipids ratio in small LDL	NO2	-0.00445566	6.25056e-05
										Triglycerides in very large VLDL	Nox	-0.00120548	0.26529			Free cholesterol to total lipids ratio in small LDL	NO2	-0.00437089	0.00010026
										Triglycerides in medium VLDL	Nox	-0.00146996	0.0411902			Triglycerides to total lipids ratio in medium HDL	NO2	-0.00487884	4.89026e-06
										Concentration of small VLDL particles	Nox	-0.0015098	0.0309298			Triglycerides in VLDL	Nox	-0.00131513	0.168925
										Concentration of IDL particles	Nox	-0.00144228	0.0552738			Triglycerides in LDL	Nox	-0.00101981	1
										Triglycerides in large LDL	Nox	-0.000987585	1			Degree of unsaturation	Nox	-0.000981866	1
										Cholesteryl esters in medium LDL	Nox	-0.00145099	0.0516855			Docosahexaenoic acid	Nox	-0.00124545	0.293994
										Concentration of small LDL particles	Nox	-0.00156557	0.0203976			Ratio of saturated fatty acids to total fatty acids	Nox	-0.000946616	1
										Phospholipids in small LDL	Nox	-0.00144162	0.0561922			Ratio of polyunsaturated fatty acids to monounsaturated fatty acids	Nox	-0.000973214	1
										Triglycerides in very large HDL	Nox	-0.00123609	0.250912			Ratio of omega-6 fatty acids to omega-3 fatty acids	Nox	-0.000608479	1
										Total lipids in large HDL	Nox	-0.000793542	1			Alanine	Nox	-0.00071892	1
										Triglycerides in medium HDL	Nox	-0.000908827	1			Glutamine	Nox	-0.00115308	0.565694
										Phospholipids to total lipids ratio in chylomicrons and extremely large VLDL	Nox	-0.00105847	0.784839			Glycine	Nox	-0.00110597	0.743958
										Cholesterol to total lipids ratio in chylomicrons and extremely large VLDL	Nox	-0.00103978	0.894021			Isoleucine	Nox	-0.000937255	1
										Triglycerides to total lipids ratio in chylomicrons and extremely large VLDL	Nox	-0.00122202	0.276424			Leucine	Nox	-0.00116083	0.52334
										Phospholipids to total lipids ratio in large VLDL	Nox	-0.00113605	0.489518			Valine	Nox	-0.00108325	0.866452
										Phospholipids to total lipids ratio in small VLDL	Nox	-0.000998063	1			Phenylalanine	Nox	-0.000761104	1
										Free cholesterol to total lipids ratio in small VLDL	Nox	-0.00100997	1			Tyrosine	Nox	-0.00110705	0.758494
										Free cholesterol to total lipids ratio in medium LDL	Nox	-0.000916222	1			Glucose	Nox	-0.000594739	1
										Free cholesterol to total lipids ratio in small LDL	Nox	-0.000927722	1			Lactate	Nox	-0.00134009	0.15494
										Free cholesterol to total lipids ratio in large HDL	Nox	-0.000995849	1			Pyruvate	Nox	-0.000703019	1
										Triglycerides to total lipids ratio in medium HDL	Nox	-0.0010545	0.801656			Citrate	Nox	-0.000882262	1
										Triglycerides in LDL	PM2.5	-0.00497713	1			3-Hydroxybutyrate	Nox	-0.000860436	1
										Degree of unsaturation	PM2.5	-0.00228131	1			Acetate	Nox	0.00042461	1
										Omega-3 fatty acids	PM2.5	-0.0113398	1			Acetoacetate	Nox	-8.10164e-05	1
										Docosahexaenoic acid	PM2.5	-0.00984544	1			Acetone	Nox	-0.000728073	1
										Ratio of saturated fatty acids to total fatty acids	PM2.5	-0.00239603	1			Creatinine	Nox	-0.00111778	0.656587
										Ratio of omega-6 fatty acids to omega-3 fatty acids	PM2.5	0.00398361	1			Glycoprotein acetyls	Nox	-0.00084141	1
										Alanine	PM2.5	-0.00222588	1			Concentration of chylomicrons and extremely large VLDL particles	Nox	-0.00098436	1
										Glutamine	PM2.5	-0.00404575	1			Cholesteryl esters in chylomicrons and extremely large VLDL	Nox	-0.0011401	0.542689
										Histidine	PM2.5	-0.00153801	1			Cholesteryl esters in small VLDL	Nox	-0.00154905	0.0296154
										Isoleucine	PM2.5	-0.00237004	1			Triglycerides in small VLDL	Nox	-0.00125638	0.267893
										Leucine	PM2.5	-0.00597152	1			Triglycerides in IDL	Nox	-0.00101547	1
										Phenylalanine	PM2.5	0.000347982	1			Triglycerides in large LDL	Nox	-0.000987585	1
										Tyrosine	PM2.5	-0.00518199	1			Concentration of medium LDL particles	Nox	-0.00157606	0.0239901
										Glucose	PM2.5	0.00402332	1			Phospholipids in small LDL	Nox	-0.00144162	0.0724254
										Lactate	PM2.5	-0.0114933	1			Triglycerides in very large HDL	Nox	-0.00123609	0.323398
										Pyruvate	PM2.5	-0.00284141	1			Concentration of large HDL particles	Nox	-0.000760989	1
										Citrate	PM2.5	-0.00358446	1			Total lipids in large HDL	Nox	-0.000793542	1
										3-Hydroxybutyrate	PM2.5	-0.00358731	1			Cholesterol in large HDL	Nox	-0.000785872	1
										Acetate	PM2.5	0.0127933	1			Cholesteryl esters in large HDL	Nox	-0.000767949	1
										Acetoacetate	PM2.5	0.0118305	1			Phospholipids to total lipids ratio in chylomicrons and extremely large VLDL	Nox	-0.00105847	1
										Acetone	PM2.5	-0.000513124	1			Cholesterol to total lipids ratio in chylomicrons and extremely large VLDL	Nox	-0.00103978	1
										Creatinine	PM2.5	-0.00623408	1			Triglycerides to total lipids ratio in chylomicrons and extremely large VLDL	Nox	-0.00122202	0.35628
										Cholesteryl esters in chylomicrons and extremely large VLDL	PM2.5	-0.00855878	1			Cholesterol to total lipids ratio in very large VLDL	Nox	-0.00106897	0.968033
										Triglycerides in chylomicrons and extremely large VLDL	PM2.5	-0.00859192	1			Cholesteryl esters to total lipids ratio in very large VLDL	Nox	-0.00104251	1
										Triglycerides in very large VLDL	PM2.5	-0.0101908	1			Phospholipids to total lipids ratio in large VLDL	Nox	-0.00113605	0.630934
										Triglycerides in medium VLDL	PM2.5	-0.0120073	1			Phospholipids to total lipids ratio in medium VLDL	Nox	-0.000959849	1
										Concentration of small VLDL particles	PM2.5	-0.0118398	1			Cholesterol to total lipids ratio in medium VLDL	Nox	-0.00100379	1
										Concentration of IDL particles	PM2.5	-0.0102221	1			Phospholipids to total lipids ratio in small VLDL	Nox	-0.000998063	1
										Triglycerides in large LDL	PM2.5	-0.0044346	1			Cholesterol to total lipids ratio in small VLDL	Nox	-0.0010173	1
										Cholesteryl esters in medium LDL	PM2.5	-0.0101687	1			Cholesteryl esters to total lipids ratio in small VLDL	Nox	-0.000997346	1
										Concentration of small LDL particles	PM2.5	-0.0117518	1			Triglycerides to total lipids ratio in IDL	Nox	-0.000674032	1
										Phospholipids in small LDL	PM2.5	-0.0101118	1			Cholesterol to total lipids ratio in large LDL	Nox	-0.000933122	1
										Triglycerides in very large HDL	PM2.5	-0.00946486	1			Cholesterol to total lipids ratio in medium LDL	Nox	-0.000943323	1
										Total lipids in large HDL	PM2.5	-0.00292391	1			Cholesteryl esters to total lipids ratio in medium LDL	Nox	-0.000952193	1
										Triglycerides in medium HDL	PM2.5	-0.00346526	1			Free cholesterol to total lipids ratio in medium LDL	Nox	-0.000916222	1
										Phospholipids to total lipids ratio in chylomicrons and extremely large VLDL	PM2.5	-0.00280848	1			Triglycerides to total lipids ratio in medium LDL	Nox	-0.000614642	1
										Cholesterol to total lipids ratio in chylomicrons and extremely large VLDL	PM2.5	-0.00318383	1			Cholesteryl esters to total lipids ratio in small LDL	Nox	-0.000945214	1
										Triglycerides to total lipids ratio in chylomicrons and extremely large VLDL	PM2.5	-0.00719277	1			Free cholesterol to total lipids ratio in small LDL	Nox	-0.000927722	1
										Phospholipids to total lipids ratio in large VLDL	PM2.5	-0.00398022	1			Triglycerides to total lipids ratio in medium HDL	Nox	-0.0010545	1
										Phospholipids to total lipids ratio in small VLDL	PM2.5	-0.0025216	1			Triglycerides in VLDL	PM2.5	-0.0102132	1
										Free cholesterol to total lipids ratio in small VLDL	PM2.5	-0.00279659	1			Triglycerides in LDL	PM2.5	-0.00497713	1
										Free cholesterol to total lipids ratio in medium LDL	PM2.5	-0.00138233	1			Degree of unsaturation	PM2.5	-0.00228131	1
										Free cholesterol to total lipids ratio in small LDL	PM2.5	-0.00162104	1			Docosahexaenoic acid	PM2.5	-0.00984544	1
										Free cholesterol to total lipids ratio in large HDL	PM2.5	-0.00274673	1			Ratio of saturated fatty acids to total fatty acids	PM2.5	-0.00239603	1
										Triglycerides to total lipids ratio in medium HDL	PM2.5	-0.00363604	1			Ratio of polyunsaturated fatty acids to monounsaturated fatty acids	PM2.5	-0.00236257	1
										Triglycerides in LDL	PM10	-0.0228733	1.05197e-08			Ratio of omega-6 fatty acids to omega-3 fatty acids	PM2.5	0.00398361	1
										Degree of unsaturation	PM10	-0.0221542	4.27753e-08			Alanine	PM2.5	-0.00222588	1
										Omega-3 fatty acids	PM10	-0.0227825	1.22233e-08			Glutamine	PM2.5	-0.00404575	1
										Docosahexaenoic acid	PM10	-0.022922	9.03818e-09			Glycine	PM2.5	-0.00431788	1
										Ratio of saturated fatty acids to total fatty acids	PM10	-0.0229894	9.60526e-09			Isoleucine	PM2.5	-0.00237004	1
										Ratio of omega-6 fatty acids to omega-3 fatty acids	PM10	-0.0199614	1.49054e-06			Leucine	PM2.5	-0.00597152	1
										Alanine	PM10	-0.0178738	3.53327e-05			Valine	PM2.5	-0.00488837	1
										Glutamine	PM10	-0.0231697	6.81093e-09			Phenylalanine	PM2.5	0.000347982	1
										Histidine	PM10	-0.0223309	3.09734e-08			Tyrosine	PM2.5	-0.00518199	1
										Isoleucine	PM10	-0.0182977	1.81175e-05			Glucose	PM2.5	0.00402332	1
										Leucine	PM10	-0.0201161	1.08626e-06			Lactate	PM2.5	-0.0114933	1
										Phenylalanine	PM10	-0.021225	2.0013e-07			Pyruvate	PM2.5	-0.00284141	1
										Tyrosine	PM10	-0.0230687	8.12461e-09			Citrate	PM2.5	-0.00358446	1
										Glucose	PM10	-0.0199297	1.64927e-06			3-Hydroxybutyrate	PM2.5	-0.00358731	1
										Lactate	PM10	-0.0220283	5.1669e-08			Acetate	PM2.5	0.0127933	1
										Pyruvate	PM10	-0.015169	0.0012689			Acetoacetate	PM2.5	0.0118305	1
										Citrate	PM10	-0.0212157	2.06134e-07			Acetone	PM2.5	-0.000513124	1
										3-Hydroxybutyrate	PM10	-0.0153555	0.000978328			Creatinine	PM2.5	-0.00623408	1
										Acetate	PM10	-0.00907824	0.548076			Glycoprotein acetyls	PM2.5	-0.000364293	1
										Acetoacetate	PM10	-0.0119454	0.0434689			Concentration of chylomicrons and extremely large VLDL particles	PM2.5	-0.00761568	1
										Acetone	PM10	-0.0189493	7.39146e-06			Cholesteryl esters in chylomicrons and extremely large VLDL	PM2.5	-0.00855878	1
										Creatinine	PM10	-0.0208911	2.3957e-07			Cholesteryl esters in small VLDL	PM2.5	-0.0117136	1
										Cholesteryl esters in chylomicrons and extremely large VLDL	PM10	-0.0168874	9.34538e-05			Triglycerides in small VLDL	PM2.5	-0.00860985	1
										Triglycerides in chylomicrons and extremely large VLDL	PM10	-0.0140584	0.00327953			Triglycerides in IDL	PM2.5	-0.00472061	1
										Triglycerides in very large VLDL	PM10	-0.0171439	6.20452e-05			Triglycerides in large LDL	PM2.5	-0.0044346	1
										Triglycerides in medium VLDL	PM10	-0.0218352	5.66973e-08			Concentration of medium LDL particles	PM2.5	-0.011656	1
										Concentration of small VLDL particles	PM10	-0.0230343	7.6539e-09			Phospholipids in small LDL	PM2.5	-0.0101118	1
										Concentration of IDL particles	PM10	-0.0249592	2.37435e-10			Triglycerides in very large HDL	PM2.5	-0.00946486	1
										Triglycerides in large LDL	PM10	-0.0231373	6.68618e-09			Concentration of large HDL particles	PM2.5	-0.00407007	1
										Cholesteryl esters in medium LDL	PM10	-0.0241101	1.21351e-09			Total lipids in large HDL	PM2.5	-0.00292391	1
										Concentration of small LDL particles	PM10	-0.0245413	5.44001e-10			Cholesterol in large HDL	PM2.5	-0.003607	1
										Phospholipids in small LDL	PM10	-0.0243132	8.60885e-10			Cholesteryl esters in large HDL	PM2.5	-0.00347802	1
										Triglycerides in very large HDL	PM10	-0.0228011	1.29888e-08			Phospholipids to total lipids ratio in chylomicrons and extremely large VLDL	PM2.5	-0.00280848	1
										Total lipids in large HDL	PM10	-0.0215405	6.75824e-08			Cholesterol to total lipids ratio in chylomicrons and extremely large VLDL	PM2.5	-0.00318383	1
										Triglycerides in medium HDL	PM10	-0.021643	8.98692e-08			Triglycerides to total lipids ratio in chylomicrons and extremely large VLDL	PM2.5	-0.00719277	1
										Phospholipids to total lipids ratio in chylomicrons and extremely large VLDL	PM10	-0.0200566	1.25377e-06			Cholesterol to total lipids ratio in very large VLDL	PM2.5	-0.00259923	1
										Cholesterol to total lipids ratio in chylomicrons and extremely large VLDL	PM10	-0.0213602	1.64205e-07			Cholesteryl esters to total lipids ratio in very large VLDL	PM2.5	-0.00207883	1
										Triglycerides to total lipids ratio in chylomicrons and extremely large VLDL	PM10	-0.0211974	2.07376e-07			Phospholipids to total lipids ratio in large VLDL	PM2.5	-0.00398022	1
										Phospholipids to total lipids ratio in large VLDL	PM10	-0.0231405	7.14212e-09			Phospholipids to total lipids ratio in medium VLDL	PM2.5	-0.00189833	1
										Phospholipids to total lipids ratio in small VLDL	PM10	-0.0227269	1.57681e-08			Cholesterol to total lipids ratio in medium VLDL	PM2.5	-0.00258182	1
										Free cholesterol to total lipids ratio in small VLDL	PM10	-0.0227571	1.4943e-08			Phospholipids to total lipids ratio in small VLDL	PM2.5	-0.0025216	1
										Free cholesterol to total lipids ratio in medium LDL	PM10	-0.0222311	3.74995e-08			Cholesterol to total lipids ratio in small VLDL	PM2.5	-0.00263992	1
										Free cholesterol to total lipids ratio in small LDL	PM10	-0.0222533	3.60699e-08			Cholesteryl esters to total lipids ratio in small VLDL	PM2.5	-0.00223804	1
										Free cholesterol to total lipids ratio in large HDL	PM10	-0.022975	1.01089e-08			Triglycerides to total lipids ratio in IDL	PM2.5	0.0017907	1
										Triglycerides to total lipids ratio in medium HDL	PM10	-0.0221714	3.63527e-08			Cholesterol to total lipids ratio in large LDL	PM2.5	-0.00162709	1
										Triglycerides in LDL	APS	-0.0126883	0.103776			Cholesterol to total lipids ratio in medium LDL	PM2.5	-0.00172518	1
										Degree of unsaturation	APS	-0.0110627	0.364026			Cholesteryl esters to total lipids ratio in medium LDL	PM2.5	-0.00184407	1
										Omega-3 fatty acids	APS	-0.0153358	0.0102941			Free cholesterol to total lipids ratio in medium LDL	PM2.5	-0.00138233	1
										Docosahexaenoic acid	APS	-0.0139923	0.0342998			Triglycerides to total lipids ratio in medium LDL	PM2.5	0.00214293	1
										Ratio of saturated fatty acids to total fatty acids	APS	-0.0112364	0.320419			Cholesteryl esters to total lipids ratio in small LDL	PM2.5	-0.00172225	1
										Ratio of omega-6 fatty acids to omega-3 fatty acids	APS	-0.00747671	1			Free cholesterol to total lipids ratio in small LDL	PM2.5	-0.00162104	1
										Alanine	APS	-0.00939921	1			Triglycerides to total lipids ratio in medium HDL	PM2.5	-0.00363604	1
										Glutamine	APS	-0.0130478	0.0796192			Triglycerides in VLDL	PM10	-0.0206714	4.61496e-07
										Histidine	APS	-0.0105132	0.531525			Triglycerides in LDL	PM10	-0.0228733	1.35587e-08
										Isoleucine	APS	-0.010975	0.378037			Degree of unsaturation	PM10	-0.0221542	5.51326e-08
										Leucine	APS	-0.0134901	0.0530167			Docosahexaenoic acid	PM10	-0.022922	1.16492e-08
										Phenylalanine	APS	-0.00959884	0.964801			Ratio of saturated fatty acids to total fatty acids	PM10	-0.0229894	1.23801e-08
										Tyrosine	APS	-0.0130999	0.0761727			Ratio of polyunsaturated fatty acids to monounsaturated fatty acids	PM10	-0.0213779	1.95769e-07
										Glucose	APS	-0.00748123	1			Ratio of omega-6 fatty acids to omega-3 fatty acids	PM10	-0.0199614	1.92114e-06
										Lactate	APS	-0.0152756	0.0113558			Alanine	PM10	-0.0178738	4.55399e-05
										Pyruvate	APS	-0.0082987	1			Glutamine	PM10	-0.0231697	8.77853e-09
										Citrate	APS	-0.0108132	0.431711			Glycine	PM10	-0.0210524	3.00766e-07
										3-Hydroxybutyrate	APS	-0.00770746	1			Isoleucine	PM10	-0.0182977	2.33514e-05
										Acetate	APS	0.00460019	1			Leucine	PM10	-0.0201161	1.40007e-06
										Acetoacetate	APS	0.000262678	1			Valine	PM10	-0.0211127	2.86349e-07
										Acetone	APS	-0.00787763	1			Phenylalanine	PM10	-0.021225	2.57946e-07
										Creatinine	APS	-0.0130146	0.072844			Tyrosine	PM10	-0.0230687	1.04717e-08
										Cholesteryl esters in chylomicrons and extremely large VLDL	APS	-0.0135705	0.0424431			Glucose	PM10	-0.0199297	2.12573e-06
										Triglycerides in chylomicrons and extremely large VLDL	APS	-0.0125193	0.0985311			Lactate	PM10	-0.0220283	6.65956e-08
										Triglycerides in very large VLDL	APS	-0.0148375	0.0130852			Pyruvate	PM10	-0.015169	0.00163547
										Triglycerides in medium VLDL	APS	-0.0174704	0.0011359			Citrate	PM10	-0.0212157	2.65684e-07
										Concentration of small VLDL particles	APS	-0.017546	0.00111093			3-Hydroxybutyrate	PM10	-0.0153555	0.00126096
										Concentration of IDL particles	APS	-0.0162416	0.00448657			Acetate	PM10	-0.00907824	0.706409
										Triglycerides in large LDL	APS	-0.0123183	0.139764			Acetoacetate	PM10	-0.0119454	0.0560266
										Cholesteryl esters in medium LDL	APS	-0.0167023	0.00283529			Acetone	PM10	-0.0189493	9.52677e-06
										Concentration of small LDL particles	APS	-0.017619	0.0011019			Creatinine	PM10	-0.0208911	3.08779e-07
										Phospholipids in small LDL	APS	-0.0164175	0.00382968			Glycoprotein acetyls	PM10	-0.02238	3.38862e-08
										Triglycerides in very large HDL	APS	-0.0147415	0.0184242			Concentration of chylomicrons and extremely large VLDL particles	PM10	-0.0138984	0.00516898
										Total lipids in large HDL	APS	-0.00918138	1			Cholesteryl esters in chylomicrons and extremely large VLDL	PM10	-0.0168874	0.000120452
										Triglycerides in medium HDL	APS	-0.0116666	0.227775			Cholesteryl esters in small VLDL	PM10	-0.0240585	1.63666e-09
										Phospholipids to total lipids ratio in chylomicrons and extremely large VLDL	APS	-0.0121791	0.155351			Triglycerides in small VLDL	PM10	-0.0216394	1.03893e-07
										Cholesterol to total lipids ratio in chylomicrons and extremely large VLDL	APS	-0.0121252	0.16615			Triglycerides in IDL	PM10	-0.023154	8.40906e-09
										Triglycerides to total lipids ratio in chylomicrons and extremely large VLDL	APS	-0.0141182	0.0321063			Triglycerides in large LDL	PM10	-0.0231373	8.61774e-09
										Phospholipids to total lipids ratio in large VLDL	APS	-0.0129615	0.0852869			Concentration of medium LDL particles	PM10	-0.0241574	1.43944e-09
										Phospholipids to total lipids ratio in small VLDL	APS	-0.0113826	0.28987			Phospholipids in small LDL	PM10	-0.0243132	1.10959e-09
										Free cholesterol to total lipids ratio in small VLDL	APS	-0.0115024	0.265654			Triglycerides in very large HDL	PM10	-0.0228011	1.67411e-08
										Free cholesterol to total lipids ratio in medium LDL	APS	-0.0106375	0.48984			Concentration of large HDL particles	PM10	-0.020044	7.82363e-07
										Free cholesterol to total lipids ratio in small LDL	APS	-0.0107833	0.442941			Total lipids in large HDL	PM10	-0.0215405	8.71062e-08
										Free cholesterol to total lipids ratio in large HDL	APS	-0.0114892	0.268154			Cholesterol in large HDL	PM10	-0.020474	4.14922e-07
										Triglycerides to total lipids ratio in medium HDL	APS	-0.0124765	0.122647			Cholesteryl esters in large HDL	PM10	-0.0201677	6.66082e-07
																Phospholipids to total lipids ratio in chylomicrons and extremely large VLDL	PM10	-0.0200566	1.61597e-06
																Cholesterol to total lipids ratio in chylomicrons and extremely large VLDL	PM10	-0.0213602	2.11642e-07
																Triglycerides to total lipids ratio in chylomicrons and extremely large VLDL	PM10	-0.0211974	2.67285e-07
																Cholesterol to total lipids ratio in very large VLDL	PM10	-0.0228944	1.50332e-08
																Cholesteryl esters to total lipids ratio in very large VLDL	PM10	-0.0227411	1.95583e-08
																Phospholipids to total lipids ratio in large VLDL	PM10	-0.0231405	9.2054e-09
																Phospholipids to total lipids ratio in medium VLDL	PM10	-0.0226523	2.30866e-08
																Cholesterol to total lipids ratio in medium VLDL	PM10	-0.0228253	1.68932e-08
																Phospholipids to total lipids ratio in small VLDL	PM10	-0.0227269	2.03233e-08
																Cholesterol to total lipids ratio in small VLDL	PM10	-0.0228593	1.60667e-08
																Cholesteryl esters to total lipids ratio in small VLDL	PM10	-0.0228093	1.74794e-08
																Triglycerides to total lipids ratio in IDL	PM10	-0.0206136	6.43042e-07
																Cholesterol to total lipids ratio in large LDL	PM10	-0.0223446	3.93891e-08
																Cholesterol to total lipids ratio in medium LDL	PM10	-0.0223937	3.61081e-08
																Cholesteryl esters to total lipids ratio in medium LDL	PM10	-0.022417	3.45546e-08
																Free cholesterol to total lipids ratio in medium LDL	PM10	-0.0222311	4.83326e-08
																Triglycerides to total lipids ratio in medium LDL	PM10	-0.0207461	5.41641e-07
																Cholesteryl esters to total lipids ratio in small LDL	PM10	-0.0224636	3.18581e-08
																Free cholesterol to total lipids ratio in small LDL	PM10	-0.0222533	4.649e-08
																Triglycerides to total lipids ratio in medium HDL	PM10	-0.0221714	4.68546e-08
																Triglycerides in VLDL	APS	-0.0159624	0.00650048
																Triglycerides in LDL	APS	-0.0126883	0.133755
																Degree of unsaturation	APS	-0.0110627	0.469189
																Docosahexaenoic acid	APS	-0.0139923	0.0442086
																Ratio of saturated fatty acids to total fatty acids	APS	-0.0112364	0.412984
																Ratio of polyunsaturated fatty acids to monounsaturated fatty acids	APS	-0.0105534	0.660959
																Ratio of omega-6 fatty acids to omega-3 fatty acids	APS	-0.00747671	1
																Alanine	APS	-0.00939921	1
																Glutamine	APS	-0.0130478	0.10262
																Glycine	APS	-0.0119689	0.231291
																Isoleucine	APS	-0.010975	0.487248
																Leucine	APS	-0.0134901	0.0683326
																Valine	APS	-0.0127954	0.122717
																Phenylalanine	APS	-0.00959884	1
																Tyrosine	APS	-0.0130999	0.0981782
																Glucose	APS	-0.00748123	1
																Lactate	APS	-0.0152756	0.0146363
																Pyruvate	APS	-0.0082987	1
																Citrate	APS	-0.0108132	0.556428
																3-Hydroxybutyrate	APS	-0.00770746	1
																Acetate	APS	0.00460019	1
																Acetoacetate	APS	0.000262678	1
																Acetone	APS	-0.00787763	1
																Creatinine	APS	-0.0130146	0.0938878
																Glycoprotein acetyls	APS	-0.0103949	0.731921
																Concentration of chylomicrons and extremely large VLDL particles	APS	-0.0120881	0.181107
																Cholesteryl esters in chylomicrons and extremely large VLDL	APS	-0.0135705	0.0547045
																Cholesteryl esters in small VLDL	APS	-0.0175926	0.00142035
																Triglycerides in small VLDL	APS	-0.0152399	0.0138912
																Triglycerides in IDL	APS	-0.0125568	0.149588
																Triglycerides in large LDL	APS	-0.0123183	0.180141
																Concentration of medium LDL particles	APS	-0.0176895	0.00131213
																Phospholipids in small LDL	APS	-0.0164175	0.00493603
																Triglycerides in very large HDL	APS	-0.0147415	0.0237468
																Concentration of large HDL particles	APS	-0.00868482	1
																Total lipids in large HDL	APS	-0.00918138	1
																Cholesterol in large HDL	APS	-0.00879659	1
																Cholesteryl esters in large HDL	APS	-0.00855491	1
																Phospholipids to total lipids ratio in chylomicrons and extremely large VLDL	APS	-0.0121791	0.20023
																Cholesterol to total lipids ratio in chylomicrons and extremely large VLDL	APS	-0.0121252	0.214148
																Triglycerides to total lipids ratio in chylomicrons and extremely large VLDL	APS	-0.0141182	0.0413814
																Cholesterol to total lipids ratio in very large VLDL	APS	-0.0117322	0.288863
																Cholesteryl esters to total lipids ratio in very large VLDL	APS	-0.0113259	0.388224
																Phospholipids to total lipids ratio in large VLDL	APS	-0.0129615	0.109925
																Phospholipids to total lipids ratio in medium VLDL	APS	-0.0110783	0.464249
																Cholesterol to total lipids ratio in medium VLDL	APS	-0.0112893	0.398885
																Phospholipids to total lipids ratio in small VLDL	APS	-0.0113826	0.37361
																Cholesterol to total lipids ratio in small VLDL	APS	-0.0114974	0.343727
																Cholesteryl esters to total lipids ratio in small VLDL	APS	-0.0113366	0.38594
																Triglycerides to total lipids ratio in IDL	APS	-0.00851358	1
																Cholesterol to total lipids ratio in large LDL	APS	-0.0108874	0.530299
																Cholesterol to total lipids ratio in medium LDL	APS	-0.0109688	0.500788
																Cholesteryl esters to total lipids ratio in medium LDL	APS	-0.0110777	0.463397
																Free cholesterol to total lipids ratio in medium LDL	APS	-0.0106375	0.631349
																Triglycerides to total lipids ratio in medium LDL	APS	-0.00785568	1
																Cholesteryl esters to total lipids ratio in small LDL	APS	-0.0110054	0.48778
																Free cholesterol to total lipids ratio in small LDL	APS	-0.0107833	0.570902
																Triglycerides to total lipids ratio in medium HDL	APS	-0.0124765	0.158078

## Sheet: Data for Figure S5
Figure S5A					Figure S5B
Metabolites	Subgroup	Coefficients			Metabolites	Exposures	Beta	FDR adjusted p value
Remnant cholesterol (non-HDL, non-LDL -cholesterol)	Cholesterol	0.00984761			Remnant cholesterol (non-HDL, non-LDL -cholesterol)	Green space	0.0146937	1.73568e-18
VLDL cholesterol	Cholesterol	0.102115			VLDL cholesterol	Green space	0.0150223	2.23431e-19
Triglycerides in VLDL	Triglycerides	0.0200739			Triglycerides in VLDL	Green space	0.0145689	1.46203e-18
Phospholipids in VLDL	Phospholipids	0.0550917			Phospholipids in VLDL	Green space	0.0150052	1.9531e-19
Phospholipids in LDL	Phospholipids	0.00677708			Phospholipids in LDL	Green space	0.0145216	4.84663e-18
Cholesteryl esters in VLDL	Cholesteryl esters	0.00339446			Cholesteryl esters in VLDL	Green space	0.0149136	4.46576e-19
Free cholesterol in VLDL	Free cholesterol	0.00446294			Free cholesterol in VLDL	Green space	0.0151116	1.10778e-19
Total lipids in VLDL	Total lipids	0.00482022			Total lipids in VLDL	Green space	0.0150038	1.91499e-19
Concentration of VLDL particles	Lipoprotein particle concentrations	0.0279406			Concentration of VLDL particles	Green space	0.0150923	1.31251e-19
Concentration of LDL particles	Lipoprotein particle concentrations	0.0739736			Concentration of LDL particles	Green space	0.0148677	6.27448e-19
Apolipoprotein B	Apolipoproteins	-0.0287569			Apolipoprotein B	Green space	0.0147168	1.54069e-18
Ratio of apolipoprotein B to apolipoprotein A1	Apolipoproteins	-0.0183206			Ratio of apolipoprotein B to apolipoprotein A1	Green space	0.0143378	1.15799e-17
Concentration of very large VLDL particles	Lipoprotein subclasses	-0.0323257			Concentration of very large VLDL particles	Green space	0.013555	3.01326e-16
Total lipids in very large VLDL	Lipoprotein subclasses	0.0316678			Total lipids in very large VLDL	Green space	0.0138678	5.43597e-17
Phospholipids in very large VLDL	Lipoprotein subclasses	0.0299777			Phospholipids in very large VLDL	Green space	0.0135779	2.82938e-16
Cholesterol in very large VLDL	Lipoprotein subclasses	0.0961258			Cholesterol in very large VLDL	Green space	0.0144527	3.0489e-18
Cholesteryl esters in very large VLDL	Lipoprotein subclasses	0.149167			Cholesteryl esters in very large VLDL	Green space	0.0146408	1.26198e-18
Free cholesterol in very large VLDL	Lipoprotein subclasses	0.0107102			Free cholesterol in very large VLDL	Green space	0.0139297	4.76383e-17
Concentration of large VLDL particles	Lipoprotein subclasses	-0.043598			Concentration of large VLDL particles	Green space	0.0143377	4.83561e-18
Total lipids in large VLDL	Lipoprotein subclasses	-0.0289191			Total lipids in large VLDL	Green space	0.0147604	4.48743e-19
Phospholipids in large VLDL	Lipoprotein subclasses	0.0195344			Phospholipids in large VLDL	Green space	0.0141199	1.49935e-17
Cholesterol in large VLDL	Lipoprotein subclasses	-0.0241688			Cholesterol in large VLDL	Green space	0.0148225	3.94368e-19
Cholesteryl esters in large VLDL	Lipoprotein subclasses	-0.0529147			Cholesteryl esters in large VLDL	Green space	0.014959	2.26091e-19
Free cholesterol in large VLDL	Lipoprotein subclasses	-0.0817632			Free cholesterol in large VLDL	Green space	0.0144455	2.61399e-18
Triglycerides in large VLDL	Lipoprotein subclasses	-0.0986724			Triglycerides in large VLDL	Green space	0.0145592	1.33692e-18
Concentration of medium VLDL particles	Lipoprotein subclasses	0.122688			Concentration of medium VLDL particles	Green space	0.0152282	6.17695e-20
Total lipids in medium VLDL	Lipoprotein subclasses	-0.0652149			Total lipids in medium VLDL	Green space	0.0153421	2.9597e-20
Phospholipids in medium VLDL	Lipoprotein subclasses	0.0527813			Phospholipids in medium VLDL	Green space	0.0152339	6.20077e-20
Cholesterol in medium VLDL	Lipoprotein subclasses	-0.0499922			Cholesterol in medium VLDL	Green space	0.0147919	9.36389e-19
Cholesteryl esters in medium VLDL	Lipoprotein subclasses	-0.04306			Cholesteryl esters in medium VLDL	Green space	0.0141885	2.8261e-17
Free cholesterol in medium VLDL	Lipoprotein subclasses	-0.407744			Free cholesterol in medium VLDL	Green space	0.0152109	7.41846e-20
Triglycerides in medium VLDL	Lipoprotein subclasses	-0.0230755			Triglycerides in medium VLDL	Green space	0.0149915	1.59227e-19
Concentration of small VLDL particles	Lipoprotein subclasses	0.00386445			Concentration of small VLDL particles	Green space	0.0149426	2.83862e-19
Total lipids in small VLDL	Lipoprotein subclasses	-0.104386			Total lipids in small VLDL	Green space	0.0150119	2.05572e-19
Phospholipids in small VLDL	Lipoprotein subclasses	-0.0276913			Phospholipids in small VLDL	Green space	0.0150476	1.88908e-19
Cholesterol in small VLDL	Lipoprotein subclasses	0.0195297			Cholesterol in small VLDL	Green space	0.0148643	5.79293e-19
Cholesteryl esters in small VLDL	Lipoprotein subclasses	-0.014105			Cholesteryl esters in small VLDL	Green space	0.0147488	1.09695e-18
Free cholesterol in small VLDL	Lipoprotein subclasses	-0.0517908			Free cholesterol in small VLDL	Green space	0.0149866	2.9219e-19
Concentration of very small VLDL particles	Lipoprotein subclasses	-0.0385965			Concentration of very small VLDL particles	Green space	0.0145843	2.99855e-18
Total lipids in very small VLDL	Lipoprotein subclasses	0.127509			Total lipids in very small VLDL	Green space	0.0145414	3.92049e-18
Phospholipids in very small VLDL	Lipoprotein subclasses	-0.00633869			Phospholipids in very small VLDL	Green space	0.0145095	4.62916e-18
Cholesterol in very small VLDL	Lipoprotein subclasses	0.00921473			Cholesterol in very small VLDL	Green space	0.0143603	1.04849e-17
Cholesteryl esters in very small VLDL	Lipoprotein subclasses	-0.0532799			Cholesteryl esters in very small VLDL	Green space	0.0142258	2.15037e-17
Free cholesterol in very small VLDL	Lipoprotein subclasses	0.0896196			Free cholesterol in very small VLDL	Green space	0.0145467	3.70178e-18
Concentration of IDL particles	Lipoprotein subclasses	0.0767903			Concentration of IDL particles	Green space	0.0142149	2.64262e-17
Phospholipids in IDL	Lipoprotein subclasses	-0.0976568			Phospholipids in IDL	Green space	0.0143163	1.37763e-17
Free cholesterol in IDL	Lipoprotein subclasses	-0.165578			Free cholesterol in IDL	Green space	0.0140798	5.11541e-17
Concentration of large LDL particles	Lipoprotein subclasses	0.120472			Concentration of large LDL particles	Green space	0.0147267	1.44419e-18
Phospholipids in large LDL	Lipoprotein subclasses	0.0232015			Phospholipids in large LDL	Green space	0.0144251	8.24074e-18
Concentration of medium LDL particles	Lipoprotein subclasses	-0.0388179			Concentration of medium LDL particles	Green space	0.0149274	4.25166e-19
Total lipids in medium LDL	Lipoprotein subclasses	-0.0113303			Total lipids in medium LDL	Green space	0.0147073	1.5954e-18
Phospholipids in medium LDL	Lipoprotein subclasses	0.136257			Phospholipids in medium LDL	Green space	0.0146654	2.04641e-18
Cholesterol in medium LDL	Lipoprotein subclasses	-0.00666094			Cholesterol in medium LDL	Green space	0.0147614	1.1636e-18
Cholesteryl esters in medium LDL	Lipoprotein subclasses	0.0478725			Cholesteryl esters in medium LDL	Green space	0.0149163	4.48909e-19
Free cholesterol in medium LDL	Lipoprotein subclasses	-0.00312344			Free cholesterol in medium LDL	Green space	0.0143528	1.28605e-17
Concentration of small LDL particles	Lipoprotein subclasses	-0.00125276			Concentration of small LDL particles	Green space	0.0150087	2.6668e-19
Total lipids in small LDL	Lipoprotein subclasses	-0.0772156			Total lipids in small LDL	Green space	0.0147669	1.1477e-18
Phospholipids in small LDL	Lipoprotein subclasses	-0.00639593			Phospholipids in small LDL	Green space	0.0147774	1.10551e-18
Cholesterol in small LDL	Lipoprotein subclasses	0.0613846			Cholesterol in small LDL	Green space	0.0146869	1.84008e-18
Cholesteryl esters in small LDL	Lipoprotein subclasses	0.0703716			Cholesteryl esters in small LDL	Green space	0.0147821	1.02219e-18
Free cholesterol in small LDL	Lipoprotein subclasses	0.0540733			Free cholesterol in small LDL	Green space	0.0143189	1.59201e-17
					Remnant cholesterol (non-HDL, non-LDL -cholesterol)	Natural environment	0.0128412	7.60353e-20
					VLDL cholesterol	Natural environment	0.0131865	5.49453e-21
					Triglycerides in VLDL	Natural environment	0.0128301	3.08808e-20
					Phospholipids in VLDL	Natural environment	0.0131942	4.01132e-21
					Phospholipids in LDL	Natural environment	0.0126165	3.87188e-19
					Cholesteryl esters in VLDL	Natural environment	0.0131013	1.07775e-20
					Free cholesterol in VLDL	Natural environment	0.0132801	2.29579e-21
					Total lipids in VLDL	Natural environment	0.0131747	4.49527e-21
					Concentration of VLDL particles	Natural environment	0.0132837	2.36521e-21
					Concentration of LDL particles	Natural environment	0.0129586	3.28499e-20
					Apolipoprotein B	Natural environment	0.0128357	8.04974e-20
					Ratio of apolipoprotein B to apolipoprotein A1	Natural environment	0.0124681	8.99936e-19
					Concentration of very large VLDL particles	Natural environment	0.0119388	1.00899e-17
					Total lipids in very large VLDL	Natural environment	0.0122224	1.4755e-18
					Phospholipids in very large VLDL	Natural environment	0.011974	8.48704e-18
					Cholesterol in very large VLDL	Natural environment	0.0127317	6.67716e-20
					Cholesteryl esters in very large VLDL	Natural environment	0.0128888	2.72102e-20
					Free cholesterol in very large VLDL	Natural environment	0.0122815	1.23762e-18
					Concentration of large VLDL particles	Natural environment	0.0126128	1.25437e-19
					Total lipids in large VLDL	Natural environment	0.0129876	9.27743e-21
					Phospholipids in large VLDL	Natural environment	0.0124529	3.41449e-19
					Cholesterol in large VLDL	Natural environment	0.0130587	7.13306e-21
					Cholesteryl esters in large VLDL	Natural environment	0.0131962	3.41999e-21
					Free cholesterol in large VLDL	Natural environment	0.0127107	6.2841e-20
					Triglycerides in large VLDL	Natural environment	0.0127779	3.86181e-20
					Concentration of medium VLDL particles	Natural environment	0.0133547	1.5028e-21
					Total lipids in medium VLDL	Natural environment	0.0134484	7.11735e-22
					Phospholipids in medium VLDL	Natural environment	0.0133666	1.43273e-21
					Cholesterol in medium VLDL	Natural environment	0.0129499	3.32171e-20
					Cholesteryl esters in medium VLDL	Natural environment	0.0124043	1.46517e-18
					Free cholesterol in medium VLDL	Natural environment	0.0133413	1.80619e-21
					Triglycerides in medium VLDL	Natural environment	0.0131637	3.68949e-21
					Concentration of small VLDL particles	Natural environment	0.0131449	5.76894e-21
					Total lipids in small VLDL	Natural environment	0.0132014	4.19995e-21
					Phospholipids in small VLDL	Natural environment	0.0132107	4.51571e-21
					Cholesterol in small VLDL	Natural environment	0.0130665	1.3422e-20
					Cholesteryl esters in small VLDL	Natural environment	0.0129884	2.26084e-20
					Free cholesterol in small VLDL	Natural environment	0.0131401	8.20557e-21
					Concentration of very small VLDL particles	Natural environment	0.012866	5.74221e-20
					Total lipids in very small VLDL	Natural environment	0.0128165	8.37064e-20
					Phospholipids in very small VLDL	Natural environment	0.012817	8.16402e-20
					Cholesterol in very small VLDL	Natural environment	0.0126493	2.58235e-19
					Cholesteryl esters in very small VLDL	Natural environment	0.0125294	5.70248e-19
					Free cholesterol in very small VLDL	Natural environment	0.0128388	6.92326e-20
					Concentration of IDL particles	Natural environment	0.0124333	1.30819e-18
					Phospholipids in IDL	Natural environment	0.0125215	6.52354e-19
					Free cholesterol in IDL	Natural environment	0.012286	3.25375e-18
					Concentration of large LDL particles	Natural environment	0.012816	9.20913e-20
					Phospholipids in large LDL	Natural environment	0.0125466	6.15787e-19
					Concentration of medium LDL particles	Natural environment	0.0130631	1.47862e-20
					Total lipids in medium LDL	Natural environment	0.0127948	1.05622e-19
					Phospholipids in medium LDL	Natural environment	0.0127323	1.6571e-19
					Cholesterol in medium LDL	Natural environment	0.0128477	7.23976e-20
					Cholesteryl esters in medium LDL	Natural environment	0.0130059	2.21858e-20
					Free cholesterol in medium LDL	Natural environment	0.0124347	1.39091e-18
					Concentration of small LDL particles	Natural environment	0.0130712	1.4232e-20
					Total lipids in small LDL	Natural environment	0.0128249	8.70356e-20
					Phospholipids in small LDL	Natural environment	0.0128027	1.04735e-19
					Cholesterol in small LDL	Natural environment	0.0127575	1.41354e-19
					Cholesteryl esters in small LDL	Natural environment	0.0128683	6.18935e-20
					Free cholesterol in small LDL	Natural environment	0.0123594	2.39658e-18
					Remnant cholesterol (non-HDL, non-LDL -cholesterol)	NO2	-0.00566289	3.45907e-08
					VLDL cholesterol	NO2	-0.00600356	2.87141e-09
					Triglycerides in VLDL	NO2	-0.00563129	2.84643e-08
					Phospholipids in VLDL	NO2	-0.00596018	3.52047e-09
					Phospholipids in LDL	NO2	-0.00551445	9.69289e-08
					Cholesteryl esters in VLDL	NO2	-0.00604488	2.15917e-09
					Free cholesterol in VLDL	NO2	-0.00611765	1.13102e-09
					Total lipids in VLDL	NO2	-0.0057852	1.2382e-08
					Concentration of VLDL particles	NO2	-0.00610426	1.2844e-09
					Concentration of LDL particles	NO2	-0.00593975	4.83497e-09
					Apolipoprotein B	NO2	-0.00570716	2.5581e-08
					Ratio of apolipoprotein B to apolipoprotein A1	NO2	-0.00565226	3.44006e-08
					Concentration of very large VLDL particles	NO2	-0.00547163	6.7764e-08
					Total lipids in very large VLDL	NO2	-0.00552851	4.68887e-08
					Phospholipids in very large VLDL	NO2	-0.00556002	3.76937e-08
					Cholesterol in very large VLDL	NO2	-0.00602383	1.65957e-09
					Cholesteryl esters in very large VLDL	NO2	-0.00617421	5.98815e-10
					Free cholesterol in very large VLDL	NO2	-0.00575239	1.0611e-08
					Concentration of large VLDL particles	NO2	-0.00586616	4.80502e-09
					Total lipids in large VLDL	NO2	-0.00598962	2.05618e-09
					Phospholipids in large VLDL	NO2	-0.00578414	8.16432e-09
					Cholesterol in large VLDL	NO2	-0.00620665	4.47395e-10
					Cholesteryl esters in large VLDL	NO2	-0.0063997	1.14476e-10
					Free cholesterol in large VLDL	NO2	-0.00595851	2.44371e-09
					Triglycerides in large VLDL	NO2	-0.00588954	4.09295e-09
					Concentration of medium VLDL particles	NO2	-0.00640812	1.28891e-10
					Total lipids in medium VLDL	NO2	-0.00623305	4.91867e-10
					Phospholipids in medium VLDL	NO2	-0.00635459	2.00137e-10
					Cholesterol in medium VLDL	NO2	-0.00629358	3.31973e-10
					Cholesteryl esters in medium VLDL	NO2	-0.00610971	1.27716e-09
					Free cholesterol in medium VLDL	NO2	-0.00645746	9.11367e-11
					Triglycerides in medium VLDL	NO2	-0.00600624	2.17477e-09
					Concentration of small VLDL particles	NO2	-0.00599688	2.68072e-09
					Total lipids in small VLDL	NO2	-0.00593123	4.55113e-09
					Phospholipids in small VLDL	NO2	-0.00612681	1.13696e-09
					Cholesterol in small VLDL	NO2	-0.00603661	2.25715e-09
					Cholesteryl esters in small VLDL	NO2	-0.00596677	3.69227e-09
					Free cholesterol in small VLDL	NO2	-0.00618364	7.67206e-10
					Concentration of very small VLDL particles	NO2	-0.00569236	2.69625e-08
					Total lipids in very small VLDL	NO2	-0.00557866	5.98571e-08
					Phospholipids in very small VLDL	NO2	-0.00561353	4.66467e-08
					Cholesterol in very small VLDL	NO2	-0.00565659	3.38655e-08
					Cholesteryl esters in very small VLDL	NO2	-0.005635	3.8372e-08
					Free cholesterol in very small VLDL	NO2	-0.00572949	2.06792e-08
					Concentration of IDL particles	NO2	-0.00555747	7.01883e-08
					Phospholipids in IDL	NO2	-0.00550598	9.64291e-08
					Free cholesterol in IDL	NO2	-0.00547301	1.18676e-07
					Concentration of large LDL particles	NO2	-0.00588778	7.05054e-09
					Phospholipids in large LDL	NO2	-0.00551988	9.22926e-08
					Concentration of medium LDL particles	NO2	-0.00597993	3.54498e-09
					Total lipids in medium LDL	NO2	-0.0056085	5.03265e-08
					Phospholipids in medium LDL	NO2	-0.00563987	4.05684e-08
					Cholesterol in medium LDL	NO2	-0.00570268	2.61787e-08
					Cholesteryl esters in medium LDL	NO2	-0.00581648	1.1517e-08
					Free cholesterol in medium LDL	NO2	-0.00554826	7.71055e-08
					Concentration of small LDL particles	NO2	-0.00594662	4.56716e-09
					Total lipids in small LDL	NO2	-0.00566944	3.33057e-08
					Phospholipids in small LDL	NO2	-0.00567453	3.25061e-08
					Cholesterol in small LDL	NO2	-0.00567358	3.23798e-08
					Cholesteryl esters in small LDL	NO2	-0.00574199	1.9786e-08
					Free cholesterol in small LDL	NO2	-0.00552035	9.4079e-08
					Remnant cholesterol (non-HDL, non-LDL -cholesterol)	Nox	-0.00143034	0.0827373
					VLDL cholesterol	Nox	-0.00155309	0.0302825
					Triglycerides in VLDL	Nox	-0.00131513	0.177663
					Phospholipids in VLDL	Nox	-0.00149865	0.0459511
					Phospholipids in LDL	Nox	-0.00135123	0.151294
					Cholesteryl esters in VLDL	Nox	-0.00159989	0.0204857
					Free cholesterol in VLDL	Nox	-0.00158561	0.0224549
					Total lipids in VLDL	Nox	-0.00139442	0.104478
					Concentration of VLDL particles	Nox	-0.00158312	0.0231169
					Concentration of LDL particles	Nox	-0.00156426	0.0280151
					Apolipoprotein B	Nox	-0.00145088	0.0705987
					Ratio of apolipoprotein B to apolipoprotein A1	Nox	-0.00148897	0.0507561
					Concentration of very large VLDL particles	Nox	-0.00134415	0.13396
					Total lipids in very large VLDL	Nox	-0.00133704	0.1425
					Phospholipids in very large VLDL	Nox	-0.00140596	0.0837003
					Cholesterol in very large VLDL	Nox	-0.00157593	0.0221655
					Cholesteryl esters in very large VLDL	Nox	-0.00164332	0.0127465
					Free cholesterol in very large VLDL	Nox	-0.00148103	0.0471537
					Concentration of large VLDL particles	Nox	-0.00148084	0.0477725
					Total lipids in large VLDL	Nox	-0.00149162	0.0445767
					Phospholipids in large VLDL	Nox	-0.00144099	0.0647337
					Cholesterol in large VLDL	Nox	-0.0016279	0.0144332
					Cholesteryl esters in large VLDL	Nox	-0.00173423	0.00574918
					Free cholesterol in large VLDL	Nox	-0.00151894	0.034925
					Triglycerides in large VLDL	Nox	-0.00145428	0.0595102
					Concentration of medium VLDL particles	Nox	-0.00173791	0.00589399
					Total lipids in medium VLDL	Nox	-0.00160581	0.0191209
					Phospholipids in medium VLDL	Nox	-0.00170678	0.00789821
					Cholesterol in medium VLDL	Nox	-0.00177549	0.00422341
					Cholesteryl esters in medium VLDL	Nox	-0.00177243	0.00426709
					Free cholesterol in medium VLDL	Nox	-0.0017837	0.0038915
					Triglycerides in medium VLDL	Nox	-0.00146996	0.0558356
					Concentration of small VLDL particles	Nox	-0.0015098	0.041927
					Total lipids in small VLDL	Nox	-0.00146403	0.0615027
					Phospholipids in small VLDL	Nox	-0.00159452	0.0212641
					Cholesterol in small VLDL	Nox	-0.00157868	0.0244306
					Cholesteryl esters in small VLDL	Nox	-0.00154905	0.0311472
					Free cholesterol in small VLDL	Nox	-0.00165385	0.0128209
					Concentration of very small VLDL particles	Nox	-0.00146697	0.0612363
					Total lipids in very small VLDL	Nox	-0.00140161	0.102293
					Phospholipids in very small VLDL	Nox	-0.00143091	0.0813532
					Cholesterol in very small VLDL	Nox	-0.00149471	0.0486704
					Cholesteryl esters in very small VLDL	Nox	-0.00150307	0.0451095
					Free cholesterol in very small VLDL	Nox	-0.00150121	0.0464217
					Concentration of IDL particles	Nox	-0.00144228	0.0749267
					Phospholipids in IDL	Nox	-0.00140521	0.0989403
					Free cholesterol in IDL	Nox	-0.00144754	0.0708261
					Concentration of large LDL particles	Nox	-0.00155029	0.0314963
					Phospholipids in large LDL	Nox	-0.00136971	0.131391
					Concentration of medium LDL particles	Nox	-0.00157606	0.025231
					Total lipids in medium LDL	Nox	-0.00136253	0.138659
					Phospholipids in medium LDL	Nox	-0.00137814	0.123386
					Cholesterol in medium LDL	Nox	-0.0014118	0.0954772
					Cholesteryl esters in medium LDL	Nox	-0.00145099	0.0700626
					Free cholesterol in medium LDL	Nox	-0.00138586	0.116777
					Concentration of small LDL particles	Nox	-0.00156557	0.02765
					Total lipids in small LDL	Nox	-0.00141819	0.0911036
					Phospholipids in small LDL	Nox	-0.00144162	0.0761716
					Cholesterol in small LDL	Nox	-0.00142702	0.0850965
					Cholesteryl esters in small LDL	Nox	-0.00144559	0.0733488
					Free cholesterol in small LDL	Nox	-0.0014076	0.0992052
					Remnant cholesterol (non-HDL, non-LDL -cholesterol)	PM2.5	-0.00977545	1
					VLDL cholesterol	PM2.5	-0.0117974	1
					Triglycerides in VLDL	PM2.5	-0.0102132	1
					Phospholipids in VLDL	PM2.5	-0.0115543	1
					Phospholipids in LDL	PM2.5	-0.00868865	1
					Cholesteryl esters in VLDL	PM2.5	-0.0123925	1
					Free cholesterol in VLDL	PM2.5	-0.0128106	1
					Total lipids in VLDL	PM2.5	-0.0100132	1
					Concentration of VLDL particles	PM2.5	-0.0127755	1
					Concentration of LDL particles	PM2.5	-0.0118338	1
					Apolipoprotein B	PM2.5	-0.00995958	1
					Ratio of apolipoprotein B to apolipoprotein A1	PM2.5	-0.00989567	1
					Concentration of very large VLDL particles	PM2.5	-0.0114813	1
					Total lipids in very large VLDL	PM2.5	-0.0112402	1
					Phospholipids in very large VLDL	PM2.5	-0.0122095	1
					Cholesterol in very large VLDL	PM2.5	-0.0133688	1
					Cholesteryl esters in very large VLDL	PM2.5	-0.0137944	1
					Free cholesterol in very large VLDL	PM2.5	-0.0128184	1
					Concentration of large VLDL particles	PM2.5	-0.0127132	1
					Total lipids in large VLDL	PM2.5	-0.0127018	1
					Phospholipids in large VLDL	PM2.5	-0.0121868	1
					Cholesterol in large VLDL	PM2.5	-0.0139719	1
					Cholesteryl esters in large VLDL	PM2.5	-0.0151251	1
					Free cholesterol in large VLDL	PM2.5	-0.0129753	1
					Triglycerides in large VLDL	PM2.5	-0.012794	1
					Concentration of medium VLDL particles	PM2.5	-0.0150047	1
					Total lipids in medium VLDL	PM2.5	-0.0131566	1
					Phospholipids in medium VLDL	PM2.5	-0.0145245	1
					Cholesterol in medium VLDL	PM2.5	-0.0153832	1
					Cholesteryl esters in medium VLDL	PM2.5	-0.0154306	1
					Free cholesterol in medium VLDL	PM2.5	-0.0157149	1
					Triglycerides in medium VLDL	PM2.5	-0.0120073	1
					Concentration of small VLDL particles	PM2.5	-0.0118398	1
					Total lipids in small VLDL	PM2.5	-0.010855	1
					Phospholipids in small VLDL	PM2.5	-0.0126731	1
					Cholesterol in small VLDL	PM2.5	-0.0122214	1
					Cholesteryl esters in small VLDL	PM2.5	-0.0117136	1
					Free cholesterol in small VLDL	PM2.5	-0.013612	1
					Concentration of very small VLDL particles	PM2.5	-0.0107621	1
					Total lipids in very small VLDL	PM2.5	-0.00959437	1
					Phospholipids in very small VLDL	PM2.5	-0.0102718	1
					Cholesterol in very small VLDL	PM2.5	-0.0109892	1
					Cholesteryl esters in very small VLDL	PM2.5	-0.0111677	1
					Free cholesterol in very small VLDL	PM2.5	-0.011248	1
					Concentration of IDL particles	PM2.5	-0.0102221	1
					Phospholipids in IDL	PM2.5	-0.00979591	1
					Free cholesterol in IDL	PM2.5	-0.0103989	1
					Concentration of large LDL particles	PM2.5	-0.0118631	1
					Phospholipids in large LDL	PM2.5	-0.00908461	1
					Concentration of medium LDL particles	PM2.5	-0.011656	1
					Total lipids in medium LDL	PM2.5	-0.00882065	1
					Phospholipids in medium LDL	PM2.5	-0.00924465	1
					Cholesterol in medium LDL	PM2.5	-0.00955189	1
					Cholesteryl esters in medium LDL	PM2.5	-0.0101687	1
					Free cholesterol in medium LDL	PM2.5	-0.00943949	1
					Concentration of small LDL particles	PM2.5	-0.0117518	1
					Total lipids in small LDL	PM2.5	-0.00959372	1
					Phospholipids in small LDL	PM2.5	-0.0101118	1
					Cholesterol in small LDL	PM2.5	-0.00961293	1
					Cholesteryl esters in small LDL	PM2.5	-0.00986951	1
					Free cholesterol in small LDL	PM2.5	-0.00964307	1
					Remnant cholesterol (non-HDL, non-LDL -cholesterol)	PM10	-0.024838	4.17601e-10
					VLDL cholesterol	PM10	-0.0241802	1.39572e-09
					Triglycerides in VLDL	PM10	-0.0206714	4.85367e-07
					Phospholipids in VLDL	PM10	-0.0230686	9.76301e-09
					Phospholipids in LDL	PM10	-0.0243616	1.05435e-09
					Cholesteryl esters in VLDL	PM10	-0.0244742	8.15428e-10
					Free cholesterol in VLDL	PM10	-0.0233728	5.8064e-09
					Total lipids in VLDL	PM10	-0.0230245	1.04384e-08
					Concentration of VLDL particles	PM10	-0.0237567	2.92639e-09
					Concentration of LDL particles	PM10	-0.024451	8.82767e-10
					Apolipoprotein B	PM10	-0.0245178	7.80123e-10
					Ratio of apolipoprotein B to apolipoprotein A1	PM10	-0.0228755	1.48573e-08
					Concentration of very large VLDL particles	PM10	-0.0181096	2.2206e-05
					Total lipids in very large VLDL	PM10	-0.018731	8.90835e-06
					Phospholipids in very large VLDL	PM10	-0.0181317	2.19938e-05
					Cholesterol in very large VLDL	PM10	-0.0207812	4.12265e-07
					Cholesteryl esters in very large VLDL	PM10	-0.0218496	7.38543e-08
					Free cholesterol in very large VLDL	PM10	-0.0190411	6.0027e-06
					Concentration of large VLDL particles	PM10	-0.0199291	1.52647e-06
					Total lipids in large VLDL	PM10	-0.0206717	4.78525e-07
					Phospholipids in large VLDL	PM10	-0.01944	3.15264e-06
					Cholesterol in large VLDL	PM10	-0.0216583	9.94952e-08
					Cholesteryl esters in large VLDL	PM10	-0.0225216	2.45848e-08
					Free cholesterol in large VLDL	PM10	-0.0203127	8.25907e-07
					Triglycerides in large VLDL	PM10	-0.019613	2.54984e-06
					Concentration of medium VLDL particles	PM10	-0.0238073	2.75683e-09
					Total lipids in medium VLDL	PM10	-0.0238142	2.67298e-09
					Phospholipids in medium VLDL	PM10	-0.02407	1.71742e-09
					Cholesterol in medium VLDL	PM10	-0.0245438	7.20509e-10
					Cholesteryl esters in medium VLDL	PM10	-0.0242721	1.14904e-09
					Free cholesterol in medium VLDL	PM10	-0.0243263	1.07824e-09
					Triglycerides in medium VLDL	PM10	-0.0218352	7.68563e-08
					Concentration of small VLDL particles	PM10	-0.0230343	1.03753e-08
					Total lipids in small VLDL	PM10	-0.0235988	3.85438e-09
					Phospholipids in small VLDL	PM10	-0.0241151	1.56576e-09
					Cholesterol in small VLDL	PM10	-0.0242313	1.27208e-09
					Cholesteryl esters in small VLDL	PM10	-0.0240585	1.72132e-09
					Free cholesterol in small VLDL	PM10	-0.0243751	9.91388e-10
					Concentration of very small VLDL particles	PM10	-0.0247753	4.47391e-10
					Total lipids in very small VLDL	PM10	-0.0246874	5.35548e-10
					Phospholipids in very small VLDL	PM10	-0.0244515	8.33153e-10
					Cholesterol in very small VLDL	PM10	-0.0249766	2.94428e-10
					Cholesteryl esters in very small VLDL	PM10	-0.0249943	2.75528e-10
					Free cholesterol in very small VLDL	PM10	-0.0247676	4.5191e-10
					Concentration of IDL particles	PM10	-0.0249592	3.21856e-10
					Phospholipids in IDL	PM10	-0.0247429	4.69168e-10
					Free cholesterol in IDL	PM10	-0.0249682	2.96622e-10
					Concentration of large LDL particles	PM10	-0.0244138	9.47849e-10
					Phospholipids in large LDL	PM10	-0.0244964	8.03295e-10
					Concentration of medium LDL particles	PM10	-0.0241574	1.51389e-09
					Total lipids in medium LDL	PM10	-0.0241085	1.67645e-09
					Phospholipids in medium LDL	PM10	-0.0240957	1.71999e-09
					Cholesterol in medium LDL	PM10	-0.0241299	1.61282e-09
					Cholesteryl esters in medium LDL	PM10	-0.0241101	1.64499e-09
					Free cholesterol in medium LDL	PM10	-0.0240329	1.96304e-09
					Concentration of small LDL particles	PM10	-0.0245413	7.37424e-10
					Total lipids in small LDL	PM10	-0.0242382	1.32772e-09
					Phospholipids in small LDL	PM10	-0.0243132	1.16698e-09
					Cholesterol in small LDL	PM10	-0.02419	1.4553e-09
					Cholesteryl esters in small LDL	PM10	-0.0242	1.40733e-09
					Free cholesterol in small LDL	PM10	-0.0238984	2.55141e-09
					Remnant cholesterol (non-HDL, non-LDL -cholesterol)	APS	-0.0162914	0.00583815
					VLDL cholesterol	APS	-0.0176861	0.00136339
					Triglycerides in VLDL	APS	-0.0159624	0.00683671
					Phospholipids in VLDL	APS	-0.0173883	0.0017815
					Phospholipids in LDL	APS	-0.0155596	0.0119182
					Cholesteryl esters in VLDL	APS	-0.0180292	0.000950411
					Free cholesterol in VLDL	APS	-0.0181958	0.00075773
					Total lipids in VLDL	APS	-0.0164367	0.00472774
					Concentration of VLDL particles	APS	-0.0181577	0.000799194
					Concentration of LDL particles	APS	-0.0176197	0.00149713
					Apolipoprotein B	APS	-0.0164709	0.0048988
					Ratio of apolipoprotein B to apolipoprotein A1	APS	-0.0164848	0.00465833
					Concentration of very large VLDL particles	APS	-0.0160446	0.00567628
					Total lipids in very large VLDL	APS	-0.0160693	0.00560575
					Phospholipids in very large VLDL	APS	-0.0165439	0.00345754
					Cholesterol in very large VLDL	APS	-0.0181203	0.000714631
					Cholesteryl esters in very large VLDL	APS	-0.0186807	0.000402274
					Free cholesterol in very large VLDL	APS	-0.0172388	0.00174641
					Concentration of large VLDL particles	APS	-0.0174117	0.00147658
					Total lipids in large VLDL	APS	-0.0176552	0.00116933
					Phospholipids in large VLDL	APS	-0.0170349	0.0021406
					Cholesterol in large VLDL	APS	-0.0187243	0.000375686
					Cholesteryl esters in large VLDL	APS	-0.019633	0.000139479
					Free cholesterol in large VLDL	APS	-0.0177455	0.00103235
					Triglycerides in large VLDL	APS	-0.0173842	0.00152903
					Concentration of medium VLDL particles	APS	-0.0196341	0.000151648
					Total lipids in medium VLDL	APS	-0.0185298	0.000533401
					Phospholipids in medium VLDL	APS	-0.0193434	0.000215029
					Cholesterol in medium VLDL	APS	-0.0196353	0.000155293
					Cholesteryl esters in medium VLDL	APS	-0.0193199	0.000218839
					Free cholesterol in medium VLDL	APS	-0.0200116	9.88117e-05
					Triglycerides in medium VLDL	APS	-0.0174704	0.00153978
					Concentration of small VLDL particles	APS	-0.017546	0.00150593
					Total lipids in small VLDL	APS	-0.0170831	0.0024981
					Phospholipids in small VLDL	APS	-0.0182111	0.000769462
					Cholesterol in small VLDL	APS	-0.0179121	0.00107114
					Cholesteryl esters in small VLDL	APS	-0.0175926	0.00149382
					Free cholesterol in small VLDL	APS	-0.0186921	0.000458254
					Concentration of very small VLDL particles	APS	-0.0166634	0.00395147
					Total lipids in very small VLDL	APS	-0.0160179	0.00753286
					Phospholipids in very small VLDL	APS	-0.0163116	0.00562062
					Cholesterol in very small VLDL	APS	-0.0167373	0.00363165
					Cholesteryl esters in very small VLDL	APS	-0.0167639	0.00349556
					Free cholesterol in very small VLDL	APS	-0.0169368	0.00298478
					Concentration of IDL particles	APS	-0.0162416	0.0060818
					Phospholipids in IDL	APS	-0.0159465	0.00801058
					Free cholesterol in IDL	APS	-0.0161498	0.00651987
					Concentration of large LDL particles	APS	-0.017492	0.00171402
					Phospholipids in large LDL	APS	-0.0157098	0.0102775
					Concentration of medium LDL particles	APS	-0.0176895	0.00138
					Total lipids in medium LDL	APS	-0.0157843	0.00956928
					Phospholipids in medium LDL	APS	-0.0159758	0.00795503
					Cholesterol in medium LDL	APS	-0.0162544	0.00605431
					Cholesteryl esters in medium LDL	APS	-0.0167023	0.00384339
					Free cholesterol in medium LDL	APS	-0.0158836	0.00874178
					Concentration of small LDL particles	APS	-0.017619	0.00149369
					Total lipids in small LDL	APS	-0.0162266	0.00624419
					Phospholipids in small LDL	APS	-0.0164175	0.00519134
					Cholesterol in small LDL	APS	-0.0162657	0.0060094
					Cholesteryl esters in small LDL	APS	-0.0164953	0.00475746
					Free cholesterol in small LDL	APS	-0.0159473	0.00824889

## Sheet: Data for Figure S6
Coding	Metabolites	Subgroup	Group	HR	LCL	UCL	P value
23409	Triglycerides in LDL	Triglycerides	G1	0.98	0.932	1.031	0.436
23450	Docosahexaenoic acid	Fatty acids	G2	0.966	0.916	1.019	0.206
23444	Omega-3 fatty acids	Fatty acids	G2	0.968	0.918	1.02	0.22
23443	Degree of unsaturation	Fatty acids	G2	0.969	0.92	1.021	0.239
23455	Ratio of saturated fatty acids to total fatty acids	Fatty acids	G2	0.978	0.929	1.03	0.407
23459	Ratio of omega-6 fatty acids to omega-3 fatty acids	Fatty acids	G2	0.981	0.931	1.033	0.469
23460	Alanine	Amino acids	G3	0.955	0.906	1.007	0.089
23461	Glutamine	Amino acids	G3	0.963	0.914	1.014	0.153
23465	Isoleucine	Amino acids	G3	0.966	0.916	1.019	0.201
23469	Tyrosine	Amino acids	G3	0.966	0.917	1.018	0.196
23466	Leucine	Amino acids	G3	0.967	0.916	1.019	0.21
23468	Phenylalanine	Amino acids	G3	0.976	0.925	1.03	0.374
23463	Histidine	Amino acids	G3	0.978	0.927	1.031	0.405
23473	Citrate	Glycolysis related metabolites	G4	0.959	0.91	1.011	0.121
23471	Lactate	Glycolysis related metabolites	G4	0.962	0.913	1.013	0.145
23472	Pyruvate	Glycolysis related metabolites	G4	0.962	0.911	1.015	0.156
23470	Glucose	Glycolysis related metabolites	G4	0.977	0.928	1.029	0.382
23474	3-Hydroxybutyrate	Ketone bodies	G5	0.991	0.939	1.047	0.754
23477	Acetone	Ketone bodies	G5	0.994	0.942	1.048	0.814
23476	Acetoacetate	Ketone bodies	G5	1.019	0.969	1.072	0.465
23475	Acetate	Ketone bodies	G5	1.053	1.015	1.092	0.006
23478	Creatinine	Fluid balance	G6	0.967	0.916	1.021	0.222
23508	Triglycerides in medium VLDL	Lipoprotein subclasses	G7	0.971	0.923	1.022	0.265
23541	Cholesteryl esters in medium LDL	Lipoprotein subclasses	G7	0.973	0.924	1.024	0.294
23546	Phospholipids in small LDL	Lipoprotein subclasses	G7	0.973	0.923	1.024	0.293
23509	Concentration of small VLDL particles	Lipoprotein subclasses	G7	0.974	0.926	1.025	0.314
23544	Concentration of small LDL particles	Lipoprotein subclasses	G7	0.974	0.924	1.025	0.31
23494	Triglycerides in very large VLDL	Lipoprotein subclasses	G7	0.979	0.93	1.031	0.421
23523	Concentration of IDL particles	Lipoprotein subclasses	G7	0.979	0.929	1.031	0.417
23536	Triglycerides in large LDL	Lipoprotein subclasses	G7	0.981	0.933	1.031	0.451
23571	Triglycerides in medium HDL	Lipoprotein subclasses	G7	0.983	0.934	1.033	0.496
23485	Cholesteryl esters in chylomicrons and extremely large VLDL	Lipoprotein subclasses	G7	0.986	0.936	1.037	0.578
23557	Triglycerides in very large HDL	Lipoprotein subclasses	G7	0.986	0.937	1.037	0.579
23559	Total lipids in large HDL	Lipoprotein subclasses	G7	0.989	0.936	1.044	0.679
23487	Triglycerides in chylomicrons and extremely large VLDL	Lipoprotein subclasses	G7	0.99	0.94	1.042	0.689
23589	Phospholipids to total lipids ratio in large VLDL	Relative lipoprotein lipid concentrations	G8	0.967	0.918	1.018	0.204
23579	Phospholipids to total lipids ratio in chylomicrons and extremely large VLDL	Relative lipoprotein lipid concentrations	G8	0.97	0.92	1.021	0.245
23599	Phospholipids to total lipids ratio in small VLDL	Relative lipoprotein lipid concentrations	G8	0.972	0.923	1.024	0.289
23622	Free cholesterol to total lipids ratio in medium LDL	Relative lipoprotein lipid concentrations	G8	0.972	0.923	1.025	0.294
23602	Free cholesterol to total lipids ratio in small VLDL	Relative lipoprotein lipid concentrations	G8	0.973	0.923	1.025	0.296
23627	Free cholesterol to total lipids ratio in small LDL	Relative lipoprotein lipid concentrations	G8	0.973	0.924	1.025	0.303
23637	Free cholesterol to total lipids ratio in large HDL	Relative lipoprotein lipid concentrations	G8	0.973	0.924	1.025	0.304
23643	Triglycerides to total lipids ratio in medium HDL	Relative lipoprotein lipid concentrations	G8	0.978	0.928	1.029	0.391
23583	Triglycerides to total lipids ratio in chylomicrons and extremely large VLDL	Relative lipoprotein lipid concentrations	G8	0.979	0.929	1.031	0.422
23580	Cholesterol to total lipids ratio in chylomicrons and extremely large VLDL	Relative lipoprotein lipid concentrations	G8	0.981	0.931	1.034	0.474

## Sheet: Data for Figure S7
Coding	Metabolites	Subgroup	Group	HR	LCL	UCL	P value
23408	Triglycerides in VLDL	Triglycerides	G1	0.977	0.928	1.028	0.368
23409	Triglycerides in LDL	Triglycerides	G1	0.98	0.932	1.031	0.436
23443	Degree of unsaturation	Fatty acids	G2	0.969	0.92	1.021	0.239
23450	Docosahexaenoic acid	Fatty acids	G2	0.966	0.916	1.019	0.206
23455	Ratio of saturated fatty acids to total fatty acids	Fatty acids	G2	0.978	0.929	1.03	0.407
23458	Ratio of polyunsaturated fatty acids to monounsaturated fatty acids	Fatty acids	G2	0.966	0.916	1.019	0.202
23459	Ratio of omega-6 fatty acids to omega-3 fatty acids	Fatty acids	G2	0.981	0.931	1.033	0.469
23460	Alanine	Amino acids	G3	0.955	0.906	1.007	0.089
23461	Glutamine	Amino acids	G3	0.963	0.914	1.014	0.153
23462	Glycine	Amino acids	G3	0.971	0.922	1.023	0.269
23465	Isoleucine	Amino acids	G3	0.966	0.916	1.019	0.201
23466	Leucine	Amino acids	G3	0.967	0.916	1.019	0.21
23467	Valine	Amino acids	G3	0.962	0.913	1.014	0.147
23468	Phenylalanine	Amino acids	G3	0.976	0.925	1.03	0.374
23469	Tyrosine	Amino acids	G3	0.966	0.917	1.018	0.196
23470	Glucose	Glycolysis related metabolites	G4	0.977	0.928	1.029	0.382
23471	Lactate	Glycolysis related metabolites	G4	0.962	0.913	1.013	0.145
23472	Pyruvate	Glycolysis related metabolites	G4	0.962	0.911	1.015	0.156
23473	Citrate	Glycolysis related metabolites	G4	0.959	0.91	1.011	0.121
23474	3-Hydroxybutyrate	Ketone bodies	G5	0.991	0.939	1.047	0.754
23475	Acetate	Ketone bodies	G5	1.053	1.015	1.092	0.006
23476	Acetoacetate	Ketone bodies	G5	1.019	0.969	1.072	0.465
23477	Acetone	Ketone bodies	G5	0.994	0.942	1.048	0.814
23478	Creatinine	Fluid balance	G6	0.967	0.916	1.021	0.222
23480	Glycoprotein acetyls	Inflammation	G7	0.972	0.924	1.023	0.281
23481	Concentration of chylomicrons and extremely large VLDL particles	Lipoprotein subclasses	G8	0.986	0.937	1.037	0.582
23485	Cholesteryl esters in chylomicrons and extremely large VLDL	Lipoprotein subclasses	G8	0.986	0.936	1.037	0.578
23513	Cholesteryl esters in small VLDL	Lipoprotein subclasses	G8	0.975	0.926	1.026	0.33
23515	Triglycerides in small VLDL	Lipoprotein subclasses	G8	0.974	0.926	1.025	0.313
23529	Triglycerides in IDL	Lipoprotein subclasses	G8	0.981	0.933	1.032	0.459
23536	Triglycerides in large LDL	Lipoprotein subclasses	G8	0.981	0.933	1.031	0.451
23537	Concentration of medium LDL particles	Lipoprotein subclasses	G8	0.974	0.924	1.025	0.311
23546	Phospholipids in small LDL	Lipoprotein subclasses	G8	0.973	0.923	1.024	0.293
23557	Triglycerides in very large HDL	Lipoprotein subclasses	G8	0.986	0.937	1.037	0.579
23558	Concentration of large HDL particles	Lipoprotein subclasses	G8	0.998	0.944	1.055	0.947
23559	Total lipids in large HDL	Lipoprotein subclasses	G8	0.989	0.936	1.044	0.679
23561	Cholesterol in large HDL	Lipoprotein subclasses	G8	0.993	0.94	1.049	0.802
23562	Cholesteryl esters in large HDL	Lipoprotein subclasses	G8	0.994	0.94	1.05	0.825
23579	Phospholipids to total lipids ratio in chylomicrons and extremely large VLDL	Relative lipoprotein lipid concentrations	G9	0.97	0.92	1.021	0.245
23580	Cholesterol to total lipids ratio in chylomicrons and extremely large VLDL	Relative lipoprotein lipid concentrations	G9	0.981	0.931	1.034	0.474
23583	Triglycerides to total lipids ratio in chylomicrons and extremely large VLDL	Relative lipoprotein lipid concentrations	G9	0.979	0.929	1.031	0.422
23585	Cholesterol to total lipids ratio in very large VLDL	Relative lipoprotein lipid concentrations	G9	0.971	0.921	1.023	0.273
23586	Cholesteryl esters to total lipids ratio in very large VLDL	Relative lipoprotein lipid concentrations	G9	0.971	0.921	1.023	0.27
23589	Phospholipids to total lipids ratio in large VLDL	Relative lipoprotein lipid concentrations	G9	0.967	0.918	1.018	0.204
23594	Phospholipids to total lipids ratio in medium VLDL	Relative lipoprotein lipid concentrations	G9	0.973	0.924	1.025	0.303
23595	Cholesterol to total lipids ratio in medium VLDL	Relative lipoprotein lipid concentrations	G9	0.973	0.924	1.026	0.309
23599	Phospholipids to total lipids ratio in small VLDL	Relative lipoprotein lipid concentrations	G9	0.972	0.923	1.024	0.289
23600	Cholesterol to total lipids ratio in small VLDL	Relative lipoprotein lipid concentrations	G9	0.973	0.923	1.025	0.298
23601	Cholesteryl esters to total lipids ratio in small VLDL	Relative lipoprotein lipid concentrations	G9	0.973	0.923	1.025	0.299
23613	Triglycerides to total lipids ratio in IDL	Relative lipoprotein lipid concentrations	G9	0.978	0.928	1.029	0.39
23615	Cholesterol to total lipids ratio in large LDL	Relative lipoprotein lipid concentrations	G9	0.973	0.924	1.025	0.302
23620	Cholesterol to total lipids ratio in medium LDL	Relative lipoprotein lipid concentrations	G9	0.973	0.923	1.025	0.297
23621	Cholesteryl esters to total lipids ratio in medium LDL	Relative lipoprotein lipid concentrations	G9	0.973	0.923	1.025	0.297
23622	Free cholesterol to total lipids ratio in medium LDL	Relative lipoprotein lipid concentrations	G9	0.972	0.923	1.025	0.294
23623	Triglycerides to total lipids ratio in medium LDL	Relative lipoprotein lipid concentrations	G9	0.982	0.933	1.034	0.497
23626	Cholesteryl esters to total lipids ratio in small LDL	Relative lipoprotein lipid concentrations	G9	0.973	0.924	1.025	0.303
23627	Free cholesterol to total lipids ratio in small LDL	Relative lipoprotein lipid concentrations	G9	0.973	0.924	1.025	0.303
23643	Triglycerides to total lipids ratio in medium HDL	Relative lipoprotein lipid concentrations	G9	0.978	0.928	1.029	0.391

## Sheet: Data for Figure S8
Coding	Metabolites	Subgroup	Group	HR	LCL	UCL	P value
23402	Remnant cholesterol (non-HDL, non-LDL -cholesterol)	Cholesterol	G1	0.976	0.927	1.028	0.355
23403	VLDL cholesterol	Cholesterol	G1	0.975	0.926	1.027	0.34
23408	Triglycerides in VLDL	Triglycerides	G2	0.977	0.928	1.028	0.368
23412	Phospholipids in VLDL	Phospholipids	G3	0.976	0.927	1.027	0.343
23413	Phospholipids in LDL	Phospholipids	G3	0.973	0.924	1.025	0.309
23416	Cholesteryl esters in VLDL	Cholesteryl esters	G4	0.976	0.927	1.027	0.352
23420	Free cholesterol in VLDL	Free cholesterol	G5	0.975	0.927	1.027	0.341
23424	Total lipids in VLDL	Total lipids	G6	0.975	0.927	1.027	0.339
23428	Concentration of VLDL particles	Lipoprotein particle concentrations	G7	0.976	0.927	1.027	0.342
23429	Concentration of LDL particles	Lipoprotein particle concentrations	G7	0.973	0.924	1.025	0.3
23439	Apolipoprotein B	Apolipoproteins	G8	0.973	0.924	1.025	0.309
23441	Ratio of apolipoprotein B to apolipoprotein A1	Apolipoproteins	G8	0.972	0.922	1.024	0.28
23488	Concentration of very large VLDL particles	Lipoprotein subclasses	G9	0.978	0.929	1.029	0.389
23489	Total lipids in very large VLDL	Lipoprotein subclasses	G9	0.978	0.929	1.029	0.392
23490	Phospholipids in very large VLDL	Lipoprotein subclasses	G9	0.978	0.929	1.03	0.398
23491	Cholesterol in very large VLDL	Lipoprotein subclasses	G9	0.975	0.926	1.027	0.341
23492	Cholesteryl esters in very large VLDL	Lipoprotein subclasses	G9	0.974	0.925	1.026	0.322
23493	Free cholesterol in very large VLDL	Lipoprotein subclasses	G9	0.977	0.928	1.028	0.373
23495	Concentration of large VLDL particles	Lipoprotein subclasses	G9	0.974	0.925	1.025	0.317
23496	Total lipids in large VLDL	Lipoprotein subclasses	G9	0.973	0.924	1.025	0.303
23497	Phospholipids in large VLDL	Lipoprotein subclasses	G9	0.975	0.926	1.026	0.328
23498	Cholesterol in large VLDL	Lipoprotein subclasses	G9	0.973	0.924	1.024	0.288
23499	Cholesteryl esters in large VLDL	Lipoprotein subclasses	G9	0.972	0.923	1.023	0.279
23500	Free cholesterol in large VLDL	Lipoprotein subclasses	G9	0.973	0.925	1.025	0.303
23501	Triglycerides in large VLDL	Lipoprotein subclasses	G9	0.973	0.925	1.025	0.306
23502	Concentration of medium VLDL particles	Lipoprotein subclasses	G9	0.973	0.924	1.024	0.297
23503	Total lipids in medium VLDL	Lipoprotein subclasses	G9	0.972	0.923	1.023	0.282
23504	Phospholipids in medium VLDL	Lipoprotein subclasses	G9	0.974	0.925	1.025	0.31
23505	Cholesterol in medium VLDL	Lipoprotein subclasses	G9	0.975	0.926	1.027	0.337
23506	Cholesteryl esters in medium VLDL	Lipoprotein subclasses	G9	0.976	0.926	1.028	0.359
23507	Free cholesterol in medium VLDL	Lipoprotein subclasses	G9	0.975	0.926	1.026	0.33
23508	Triglycerides in medium VLDL	Lipoprotein subclasses	G9	0.971	0.923	1.022	0.265
23509	Concentration of small VLDL particles	Lipoprotein subclasses	G9	0.974	0.926	1.025	0.314
23510	Total lipids in small VLDL	Lipoprotein subclasses	G9	0.974	0.925	1.025	0.312
23511	Phospholipids in small VLDL	Lipoprotein subclasses	G9	0.974	0.925	1.025	0.305
23512	Cholesterol in small VLDL	Lipoprotein subclasses	G9	0.975	0.926	1.026	0.325
23513	Cholesteryl esters in small VLDL	Lipoprotein subclasses	G9	0.975	0.926	1.026	0.33
23514	Free cholesterol in small VLDL	Lipoprotein subclasses	G9	0.974	0.925	1.026	0.322
23516	Concentration of very small VLDL particles	Lipoprotein subclasses	G9	0.979	0.93	1.031	0.422
23517	Total lipids in very small VLDL	Lipoprotein subclasses	G9	0.979	0.93	1.031	0.425
23518	Phospholipids in very small VLDL	Lipoprotein subclasses	G9	0.98	0.931	1.031	0.429
23519	Cholesterol in very small VLDL	Lipoprotein subclasses	G9	0.98	0.93	1.032	0.441
23520	Cholesteryl esters in very small VLDL	Lipoprotein subclasses	G9	0.98	0.931	1.033	0.456
23521	Free cholesterol in very small VLDL	Lipoprotein subclasses	G9	0.979	0.93	1.031	0.427
23523	Concentration of IDL particles	Lipoprotein subclasses	G9	0.979	0.929	1.031	0.417
23525	Phospholipids in IDL	Lipoprotein subclasses	G9	0.977	0.928	1.03	0.389
23528	Free cholesterol in IDL	Lipoprotein subclasses	G9	0.978	0.928	1.031	0.405
23530	Concentration of large LDL particles	Lipoprotein subclasses	G9	0.973	0.924	1.025	0.297
23532	Phospholipids in large LDL	Lipoprotein subclasses	G9	0.975	0.925	1.027	0.331
23537	Concentration of medium LDL particles	Lipoprotein subclasses	G9	0.974	0.924	1.025	0.311
23538	Total lipids in medium LDL	Lipoprotein subclasses	G9	0.973	0.924	1.024	0.291
23539	Phospholipids in medium LDL	Lipoprotein subclasses	G9	0.973	0.924	1.024	0.295
23540	Cholesterol in medium LDL	Lipoprotein subclasses	G9	0.972	0.923	1.024	0.289
23541	Cholesteryl esters in medium LDL	Lipoprotein subclasses	G9	0.973	0.924	1.024	0.294
23542	Free cholesterol in medium LDL	Lipoprotein subclasses	G9	0.972	0.923	1.024	0.29
23544	Concentration of small LDL particles	Lipoprotein subclasses	G9	0.974	0.924	1.025	0.31
23545	Total lipids in small LDL	Lipoprotein subclasses	G9	0.972	0.923	1.024	0.288
23546	Phospholipids in small LDL	Lipoprotein subclasses	G9	0.973	0.923	1.024	0.293
23547	Cholesterol in small LDL	Lipoprotein subclasses	G9	0.972	0.923	1.024	0.284
23548	Cholesteryl esters in small LDL	Lipoprotein subclasses	G9	0.972	0.924	1.024	0.289
23549	Free cholesterol in small LDL	Lipoprotein subclasses	G9	0.972	0.922	1.024	0.284

[truncated: 6 more sheets: Data for Figure S9, Data for Figure S10, Data for Figure S11, Data for Figure S13, Data for Figure S14, Data for Figure S15]
